# Supplementary material for: The effects of exposure to images of others' suffering and vulnerability on altruistic, trust-based, and reciprocated economic decision-making
Source: PLoS One. 2018 Mar 21;13(3):e0194569. doi: 10.1371/journal.pone.0194569 (PMC5862494; doi:10.1371/journal.pone.0194569)
Supplement: S1 Dataset — (CSV) [file pone.0194569.s005.csv]

Experiment	ID	Condition	Gender	Age	Origin	Econ	Affiliation	Time	QCAE1	QCAE2	QCAE3	QCAE4	QCAE5	QCAE6	QCAE7	QCAE8	QCAE9	QCAE10	QCAE11	QCAE12	QCAE13	QCAE14	QCAE15	QCAE16	QCAE17	QCAE18	QCAE19	QCAE20	QCAE21	QCAE22	QCAE23	QCAE24	QCAE25	QCAE26	QCAE27	QCAE28	QCAE29	QCAE30	QCAE31	rQCAE1	rQCAE2	rQCAE17	rQCAE29	CE	AE	Happy	Sad	Disgust	Proud
0	1	0	1	28	0	0	0	11	1	1	4	4	4	4	2	3	3	4	4	2	3	3	3	1	2	3	3	4	1	2	2	2	2	1	3	3	1	4	2	4	4	3	4	54	37	4	1	1	3
0	2	0	1	42	0	0	1	8	1	2	3	3	3	4	2	2	3	3	4	4	2	2	3	3	1	3	3	4	3	3	4	3	3	3	3	4	1	3	2	4	3	4	4	60	37	3	2	1	2
0	3	0	0	21	0	0	0	10	1	3	3	3	4	4	3	2	2	4	2	2	3	2	3	3	2	3	2	3	2	3	2	3	3	3	2	3	2	4	3	4	2	3	3	58	30	3	2	1	3
0	4	1	0	38	0	0	1	9	1	2	3	3	3	3	3	3	3	3	2	3	2	2	3	3	3	3	3	3	3	3	3	3	3	3	3	3	2	3	3	4	3	2	3	58	32	1	3	4	1
0	5	1	1	29	0	0	1	20	2	2	3	3	2	2	4	4	3	4	3	3	2	3	2	3	2	3	3	4	4	3	4	3	3	3	3	3	2	3	3	3	3	3	3	56	39	2	4	4	1
0	6	1	1	28	0	0	0	19	2	2	3	3	2	3	4	4	4	4	4	4	4	4	4	2	2	3	2	4	4	4	4	4	4	4	3	4	2	4	4	3	3	3	3	64	45	2	2	2	2
0	7	0	0	35	0	0	1	6	1	4	4	3	3	3	2	1	3	2	4	3	3	2	4	4	1	3	3	3	2	4	3	4	3	3	3	4	2	4	3	4	1	4	3	64	31	3	1	1	1
0	8	1	1	34	0	0	1	13	3	2	4	4	4	4	3	3	3	3	3	3	3	3	3	3	2	3	3	3	3	3	3	3	3	3	3	3	2	3	3	2	3	3	3	60	36	1	4	4	1
0	9	1	1	27	0	0	1	9	1	3	4	4	4	4	2	2	2	3	3	3	2	2	3	3	2	4	3	3	3	3	2	3	3	3	3	4	2	3	3	4	2	3	3	64	29	2	3	1	1
0	10	1	0	20	1	0	0	15	1	2	4	3	3	3	1	2	1	2	1	1	1	1	3	3	2	4	3	4	3	4	3	4	3	3	3	3	3	2	2	4	3	3	2	61	21	1	3	2	2
0	11	1	0	26	0	0	1	16	2	2	3	3	1	2	1	3	2	3	2	2	3	3	4	4	3	3	2	4	3	4	2	3	3	4	2	3	2	2	2	3	3	2	3	55	29	1	3	2	1
0	12	0	1	50	0	0	1	10	4	4	3	4	4	3	2	4	3	2	1	1	2	2	2	1	4	4	3	4	1	1	2	2	2	1	2	2	4	2	2	1	1	1	1	44	22	3	1	1	2
0	13	1	1	42	0	0	1	38	1	4	4	4	4	4	4	2	3	4	1	1	3	3	3	2	4	4	2	3	2	3	3	2	1	1	1	4	4	3	3	4	1	1	1	54	27	3	1	1	3
0	14	0	1	35	0	0	1	6	3	2	4	3	3	2	4	1	4	4	4	3	4	4	4	4	1	4	3	3	3	3	3	3	3	4	3	3	1	3	3	2	3	4	4	60	42	4	1	1	4
0	15	0	1	22	0	0	0	14	2	1	3	3	2	3	2	3	3	3	3	3	2	3	3	2	2	3	3	3	2	3	2	3	3	3	3	3	1	3	3	3	4	3	4	54	35	3	1	1	2
0	16	1	0	27	0	0	1	9	2	2	4	3	3	3	1	3	4	2	2	2	3	3	3	3	3	2	2	3	2	3	2	3	3	2	2	3	3	3	3	3	3	2	2	53	29	3	2	2	1
0	17	0	0	21	1	0	0	10	3	2	2	2	2	3	3	2	4	1	2	3	4	3	3	2	2	1	3	4	3	4	2	1	1	2	4	1	3	2	4	2	3	3	2	46	32	3	1	1	3
0	18	0	0	28	0	0	0	18	1	3	4	3	3	4	3	2	2	3	3	3	3	2	3	3	2	3	3	3	3	3	3	3	2	3	3	3	2	3	3	4	2	3	3	59	32	3	1	1	3
0	19	0	1	20	0	0	0	14	3	2	3	2	2	2	3	3	3	3	3	2	2	3	3	3	2	2	3	3	2	4	3	4	3	4	3	3	2	3	3	2	3	3	3	54	34	3	2	1	2
0	20	0	1	30	0	0	1	10	1	3	3	3	3	3	4	4	4	3	2	2	3	3	3	2	2	3	3	3	3	4	4	4	2	2	3	3	2	3	4	4	2	3	3	58	37	3	1	1	2
0	21	1	0	28	0	0	1	9	2	2	3	3	3	3	2	3	3	2	3	1	4	3	2	2	2	3	3	3	3	3	2	3	3	2	3	3	2	3	3	3	3	3	3	54	32	2	3	3	2
0	22	1	1	21	0	0	0	93	3	2	2	3	3	3	2	2	2	2	3	3	2	2	3	3	3	2	3	3	2	3	2	3	3	3	3	3	2	3	3	2	3	2	3	53	28	2	4	3	2
0	23	0	0	27	1	0	1	9	2	4	2	3	2	2	3	2	2	3	2	2	2	1	3	3	2	2	3	3	3	3	3	3	2	2	3	3	2	2	2	3	1	3	3	49	27	2	3	3	2
0	24	0	0	20	0	0	0	44	3	3	3	3	3	3	2	3	3	4	3	3	3	3	3	3	2	3	3	3	3	3	3	3	2	2	3	3	3	2	3	2	2	3	2	53	34	4	1	1	3
0	25	0	1	27	0	0	1	19	2	3	3	3	3	2	2	2	4	3	1	3	3	2	2	2	2	2	2	3	3	2	2	2	2	2	2	3	3	3	3	3	2	3	2	47	29	3	1	1	2
0	26	0	1	46	0	0	1	9	2	3	3	3	2	3	3	3	3	3	3	3	3	3	3	2	2	3	3	3	3	3	3	3	2	2	3	2	2	3	3	3	2	3	3	52	35	3	1	1	1
0	27	1	0	19	0	0	0	10	2	2	3	3	3	4	1	2	2	2	1	1	3	2	4	3	3	3	3	4	3	4	2	4	4	3	3	3	3	4	4	3	3	2	2	65	23	2	3	3	1
0	28	0	1	23	0	0	1	10	3	2	3	2	2	2	2	4	3	3	3	3	2	3	2	3	2	2	3	2	2	3	3	3	3	3	2	3	2	3	3	2	3	3	3	48	35	1	1	1	1
0	29	1	1	32	0	0	1	9	3	2	4	4	3	3	3	3	4	4	3	4	3	3	3	3	2	3	3	3	4	3	4	3	3	3	3	3	2	3	3	2	3	3	3	59	40	1	2	3	1
0	30	0	0	30	0	1	0	8	1	2	3	3	3	3	1	3	4	4	3	3	4	4	4	3	2	3	2	3	3	3	3	3	2	2	2	3	2	3	4	4	3	3	3	56	38	3	1	1	2
0	31	1	1	20	1	0	0	15	1	2	4	4	3	2	2	2	2	2	2	2	2	2	3	2	2	2	2	3	4	3	4	4	2	2	2	3	1	3	2	4	3	3	4	54	30	2	4	3	2
0	32	1	1	26	0	0	0	46	2	3	3	3	3	3	1	3	3	2	2	2	3	3	2	3	3	2	2	2	3	3	3	3	2	2	3	4	3	3	3	3	2	2	2	52	28	3	2	2	2
0	33	0	0	43	0	0	1	12	2	3	4	4	3	3	3	3	4	4	3	4	3	4	4	3	2	3	3	4	4	3	4	3	3	4	3	3	3	3	3	3	2	3	2	63	39	2	2	1	2
0	34	0	1	21	0	0	0	13	2	4	4	4	3	3	2	3	3	4	3	2	2	3	3	3	2	3	4	4	4	3	4	4	3	4	4	3	3	3	3	3	1	3	2	65	32	2	1	1	1
0	35	1	1	28	0	0	1	38	3	3	4	2	2	2	1	3	4	2	1	1	2	3	3	3	2	2	3	2	2	4	3	2	3	4	3	3	3	2	3	2	2	3	2	51	27	4	1	1	1
0	36	1	1	21	0	0	0	7	1	2	3	3	2	3	4	3	3	4	3	3	2	2	3	4	1	4	3	3	3	3	4	3	2	3	3	3	1	4	3	4	3	4	4	59	39	2	4	2	1
0	37	0	1	30	0	0	1	14	3	1	2	3	2	2	1	3	4	4	2	3	3	3	4	4	2	2	3	3	2	3	2	3	1	3	3	2	2	2	3	2	4	3	3	49	35	3	1	1	2
0	38	1	1	54	0	0	1	7	2	2	4	4	3	3	3	3	3	4	3	3	2	2	4	3	1	4	3	3	4	4	3	3	3	4	3	3	1	3	3	3	3	4	4	64	37	2	2	2	1
0	39	0	0	20	0	0	0	9	2	1	3	4	3	4	2	3	3	2	3	1	3	2	3	2	3	3	3	4	3	4	4	4	3	3	3	3	2	4	4	3	4	2	3	63	32	3	2	1	4
0	40	0	0	28	0	0	1	45	2	3	3	2	2	2	1	3	3	2	1	3	2	3	3	4	1	3	2	3	2	2	1	3	3	3	3	4	3	3	1	3	2	4	2	51	27	3	1	1	2
0	41	1	1	23	0	0	0	14	2	3	3	3	3	2	4	4	4	4	1	2	2	4	2	4	2	3	3	4	3	3	4	3	3	2	3	2	3	3	3	3	2	3	2	55	36	2	3	3	2
0	42	1	1	35	0	0	1	11	3	3	2	3	2	2	3	3	4	4	2	4	3	3	3	3	4	3	2	2	3	3	3	3	3	2	2	3	2	3	4	2	2	1	3	50	35	2	3	2	2
0	43	0	0	35	0	0	1	14	2	1	2	3	2	2	3	3	4	3	4	3	3	3	3	2	3	2	2	2	1	4	2	3	2	3	2	3	1	2	2	3	4	2	4	45	38	3	1	1	2
0	44	0	1	23	0	0	1	8	3	2	4	4	4	3	3	3	3	4	3	2	3	3	3	2	2	3	3	3	3	3	4	4	3	3	3	3	2	3	3	2	3	3	3	59	37	2	1	1	1
0	45	0	0	24	1	0	0	10	1	2	4	3	3	3	3	2	3	3	4	4	2	2	2	3	3	4	2	3	2	2	3	2	3	3	2	3	2	4	3	4	3	2	3	55	34	3	3	2	2
0	46	0	1	35	1	0	1	9	3	2	4	2	3	2	3	4	4	3	3	1	3	4	3	1	3	3	1	2	2	2	2	3	2	1	2	4	2	3	3	2	3	2	3	45	35	3	1	1	3
0	47	1	1	32	1	0	0	9	1	3	3	3	2	2	4	4	4	4	3	3	3	3	3	3	2	3	3	3	3	2	4	2	3	3	3	4	3	3	3	4	2	3	2	55	39	1	2	1	1
0	48	0	1	19	1	0	0	12	2	4	4	4	2	2	1	2	1	3	1	3	2	2	3	3	3	3	3	3	3	3	3	3	3	3	3	3	4	3	3	3	1	2	1	57	22	1	1	1	1
0	49	1	1	24	0	0	0	22	2	2	3	3	3	3	2	2	3	3	2	2	3	2	3	3	2	3	3	3	3	3	2	3	3	3	3	3	2	3	3	3	3	3	3	57	30	3	3	4	1
0	50	1	1	39	0	0	1	1253	1	4	4	4	4	4	3	3	1	3	2	2	2	2	3	3	2	3	3	3	3	3	4	4	3	3	3	4	2	3	2	4	1	3	3	63	29	1	4	2	1
0	51	1	1	21	0	0	0	9	2	1	3	4	3	3	4	3	3	4	4	4	3	3	3	3	2	3	4	4	4	4	4	4	3	4	3	3	1	4	4	3	4	3	4	66	43	3	1	2	2
0	52	1	1	20	0	0	0	8	2	2	4	3	3	3	4	3	4	4	4	3	3	3	4	3	2	3	3	3	3	3	3	4	3	3	3	4	1	3	3	3	3	3	4	61	41	2	3	3	2
0	53	0	1	36	0	0	1	34	3	3	3	3	2	3	4	3	4	4	2	3	2	2	3	3	3	3	3	4	4	2	3	2	2	3	3	3	2	3	3	2	2	2	3	54	34	3	1	1	1
0	54	0	1	36	0	0	1	14	2	3	2	4	3	2	2	3	4	3	3	3	3	3	3	2	3	2	2	3	3	3	3	3	2	3	2	4	2	3	3	3	2	2	3	52	34	2	3	1	1
0	55	1	0	42	0	0	1	8	3	2	3	3	2	2	2	3	3	3	2	3	3	3	2	3	2	3	3	3	1	3	2	2	2	3	3	3	3	3	3	2	3	3	2	49	32	1	3	2	2
0	56	1	1	37	0	0	1	11	2	1	3	3	2	2	3	4	4	4	4	4	4	4	4	3	4	2	3	4	3	4	4	4	3	4	3	4	1	3	4	3	4	1	4	61	44	2	3	2	1
0	57	0	0	31	1	0	1	12	3	3	3	3	2	3	3	4	3	3	2	3	3	4	4	4	2	3	3	4	4	4	4	4	4	3	3	3	3	3	3	2	2	3	2	62	36	3	2	1	3
0	58	0	1	23	0	0	1	10	2	3	3	3	2	2	3	2	2	2	3	2	3	2	3	3	3	3	3	4	3	3	3	4	3	3	3	4	2	2	3	3	2	2	3	57	29	3	1	1	2
0	59	0	0	30	0	0	1	7	2	2	4	3	3	2	2	2	2	4	3	3	3	3	3	3	1	3	3	3	4	3	4	3	3	3	3	3	2	3	3	3	3	4	3	58	36	3	1	1	2
0	60	0	1	21	1	0	0	8	3	3	3	3	3	3	3	3	3	3	2	3	3	2	2	3	3	3	3	3	3	3	3	3	3	3	4	3	4	3	3	2	2	2	1	56	30	3	2	1	1
0	61	0	0	27	0	0	1	15	2	2	3	4	3	3	3	1	3	3	3	2	3	2	4	3	2	3	3	3	3	3	4	3	3	3	3	3	2	3	3	3	3	3	3	59	33	3	1	1	3
0	62	0	1	39	0	0	1	9	1	3	4	4	4	4	4	2	3	4	3	3	3	3	3	3	2	3	3	3	3	4	3	3	3	3	3	3	2	4	3	4	2	3	3	64	36	4	1	1	1
0	63	1	0	31	0	0	1	11	2	2	4	4	4	4	2	2	2	3	3	2	3	2	4	4	3	4	3	4	3	4	3	4	4	4	4	4	3	4	3	3	3	2	2	72	29	3	2	2	2
0	64	1	1	23	0	0	0	10	2	1	3	2	3	2	4	3	3	3	4	3	3	3	4	4	3	3	3	3	2	4	2	3	2	2	2	3	1	3	3	3	4	2	4	54	38	2	3	3	2
0	65	1	1	61	0	0	1	13	1	2	4	4	3	2	3	2	3	3	2	1	3	2	3	2	2	2	2	3	2	3	3	3	2	2	2	4	2	2	2	4	3	3	3	51	31	1	4	4	1
0	66	0	1	24	1	0	1	11	3	2	3	3	2	2	3	3	4	2	2	3	4	3	3	4	2	1	1	3	4	3	4	2	2	3	3	3	1	3	3	2	3	3	4	50	38	3	2	1	1
0	67	1	1	19	0	0	0	28	2	2	4	4	3	3	3	3	4	4	4	4	4	3	3	3	2	4	3	4	4	4	3	3	3	3	3	4	2	4	2	3	3	3	3	64	41	1	4	1	1
0	68	1	0	20	0	0	0	10	1	3	3	3	4	2	3	1	2	4	2	2	2	2	4	4	3	3	3	4	4	4	3	4	4	4	3	3	2	3	3	4	2	2	3	66	28	2	3	3	1
0	69	1	1	24	0	0	0	10	3	1	4	2	2	3	3	2	3	3	3	2	2	2	4	4	3	2	3	3	2	3	2	3	2	3	3	2	1	3	3	2	4	2	4	53	32	3	2	2	3
0	70	0	0	22	0	0	1	9	2	3	3	3	3	3	2	2	3	3	2	2	3	2	4	4	3	3	3	3	3	4	4	4	3	2	3	3	3	3	3	3	2	2	2	60	29	3	2	1	1
0	71	0	1	26	0	0	1	19	1	4	3	3	3	3	4	2	3	3	2	4	3	3	3	3	2	3	3	4	4	4	4	3	4	2	2	3	3	3	3	4	1	3	2	60	34	3	2	1	2
0	72	1	0	31	0	0	0	11	3	2	4	4	2	3	1	3	4	3	1	3	4	3	2	3	3	3	2	4	1	2	1	3	1	3	2	3	1	4	1	2	3	2	4	49	32	2	3	3	1
0	73	1	1	25	0	0	0	10	2	2	3	3	3	3	2	3	3	3	3	3	2	3	3	3	2	3	3	3	2	3	2	3	3	3	3	3	2	2	2	3	3	3	3	54	33	1	3	2	1
0	74	1	1	26	0	0	1	17	2	3	3	3	2	2	2	3	3	3	2	2	3	3	3	3	2	3	3	3	4	3	3	3	2	3	3	3	3	4	3	3	2	3	2	56	31	2	3	3	2
0	75	0	1	42	0	0	0	12	2	2	3	3	3	3	3	3	3	4	4	3	3	3	3	3	2	3	2	3	2	2	2	3	2	2	2	3	1	3	3	3	3	3	4	51	38	4	1	1	1
0	76	0	1	52	0	0	1	11	2	2	3	3	3	3	3	3	2	3	2	2	2	2	2	3	2	4	4	4	3	3	3	3	2	3	4	3	2	3	2	3	3	3	3	58	31	3	2	1	1
0	77	0	1	29	0	0	1	41	1	4	3	3	3	3	3	4	3	2	2	3	4	3	4	3	2	3	4	3	3	4	3	4	3	3	3	3	1	3	3	4	1	3	4	62	35	3	1	1	2
0	78	1	1	20	0	0	0	9	2	1	3	3	3	3	4	4	4	4	4	3	3	4	3	3	2	3	3	3	3	3	4	3	3	3	3	3	1	3	3	3	4	3	4	57	45	2	3	3	1
0	79	1	0	30	0	0	1	11	2	3	4	3	2	2	2	1	3	2	3	2	3	1	3	3	3	3	3	3	2	3	3	3	3	3	3	4	2	3	3	3	2	2	3	56	27	2	3	1	2
0	80	0	0	24	0	0	0	24	2	2	4	3	3	2	4	4	4	4	3	4	2	3	2	1	4	3	2	3	1	2	3	2	1	1	1	4	2	2	3	3	3	1	3	43	38	3	1	1	2
0	81	0	0	33	0	0	1	16	2	2	3	3	3	2	2	2	3	2	2	2	3	2	2	2	2	3	3	3	2	2	2	2	3	2	2	3	3	2	2	3	3	3	2	47	28	3	2	1	1
0	82	0	1	32	0	0	1	7	2	2	3	3	3	3	4	4	3	3	3	3	3	3	3	3	2	3	3	3	3	3	3	3	3	3	3	3	2	3	3	3	3	3	3	57	38	3	2	1	2
0	83	0	0	27	1	0	0	11	2	3	3	4	3	3	2	1	1	2	2	2	2	2	3	4	2	3	3	4	3	3	2	3	3	3	3	4	2	2	3	3	2	3	3	60	24	3	1	1	2
0	84	1	0	34	0	0	1	38	1	2	4	4	4	4	3	2	3	4	3	2	3	2	4	3	2	4	3	3	4	4	4	3	3	4	3	4	2	4	3	4	3	3	3	69	35	2	3	2	2
0	85	0	0	28	0	0	1	8	3	4	3	3	3	2	3	4	4	4	2	3	3	3	3	4	2	3	3	3	3	3	3	4	3	3	3	3	3	3	3	2	1	3	2	57	35	3	2	1	3
0	86	1	1	41	1	0	1	16	1	1	4	4	3	3	3	3	3	3	4	4	3	3	4	4	2	4	4	4	3	4	4	4	3	3	4	3	1	4	2	4	4	3	4	68	41	1	2	1	1
0	87	0	1	21	1	0	0	8	4	2	2	3	3	2	2	2	2	3	3	3	3	3	3	2	3	2	2	3	2	3	2	3	3	3	2	3	2	3	3	1	3	2	3	48	31	3	3	1	1
0	88	0	1	24	0	0	0	8	1	2	3	3	3	2	2	3	3	3	4	3	3	3	4	3	3	4	3	3	3	3	3	3	3	3	3	3	2	3	2	4	3	2	3	58	35	3	1	1	2
0	89	0	1	20	0	1	0	13	3	3	4	4	3	4	3	3	3	4	2	4	3	4	2	3	2	3	3	4	4	3	4	3	3	3	3	3	2	4	4	2	2	3	3	62	38	3	2	1	3
0	90	1	1	18	0	0	0	12	3	1	3	3	3	3	4	4	4	4	4	4	3	4	2	2	3	2	2	3	2	2	2	1	2	2	2	3	1	3	3	2	4	2	4	45	43	2	3	3	1
0	91	1	1	22	0	0	1	15	1	2	3	4	3	3	4	3	4	4	2	3	3	3	3	3	2	3	3	3	4	3	4	3	3	3	3	3	2	3	3	4	3	3	3	60	39	2	4	1	1
0	92	1	1	30	0	0	0	14	2	2	4	4	3	3	4	3	4	3	4	3	4	3	2	4	3	2	3	4	2	2	3	3	2	4	3	3	2	3	3	3	3	2	3	57	39	2	3	1	1
0	93	0	1	21	0	0	0	10	2	2	4	4	4	4	2	3	4	4	2	3	3	2	4	4	2	4	4	4	4	4	4	4	3	4	4	4	2	4	3	3	3	3	3	73	36	3	1	1	1
0	94	0	1	22	0	0	0	13	1	2	4	3	3	3	3	4	4	3	3	3	3	3	4	4	2	4	3	4	3	3	3	4	3	3	3	3	2	3	4	4	3	3	3	65	38	3	1	1	2
0	95	0	1	31	1	0	1	11	3	2	3	4	4	3	2	2	3	2	4	2	3	1	4	3	2	3	3	3	3	3	3	3	3	3	3	3	2	3	3	2	3	3	3	59	31	3	2	1	2
0	96	1	1	36	1	0	1	1272	2	2	3	4	3	3	3	3	4	3	2	3	3	3	3	3	2	3	3	3	3	3	3	3	3	3	3	3	3	2	3	3	3	3	2	57	35	2	2	1	2
0	97	0	0	26	0	0	1	7	2	3	3	4	3	3	3	1	2	4	3	1	2	1	2	2	3	3	2	3	2	2	3	3	2	2	1	3	3	3	4	3	2	2	2	50	26	3	2	1	2
0	98	0	1	19	0	0	0	16	2	2	3	3	3	3	2	2	3	3	3	2	3	3	3	3	2	3	3	3	3	3	2	3	2	3	2	3	2	3	2	3	3	3	3	54	32	3	2	2	2
0	99	0	0	19	0	1	0	18	1	2	3	2	2	2	1	3	3	3	3	1	3	2	4	3	3	3	3	2	1	4	2	3	2	2	2	3	2	2	2	4	3	2	3	49	29	3	2	1	1
0	100	1	1	19	0	0	0	16	2	3	4	3	2	4	2	4	4	3	3	2	4	4	3	3	2	3	2	4	2	3	3	3	3	2	3	4	2	4	4	3	2	3	3	59	37	2	2	3	1
0	101	0	1	24	0	0	0	9	3	1	2	2	2	3	4	3	4	4	4	3	2	3	4	4	2	2	3	3	2	3	2	3	2	2	2	4	1	3	2	2	4	3	4	50	40	1	1	1	1
0	102	0	1	20	0	0	0	11	2	2	4	3	4	4	3	3	4	3	4	3	3	3	3	3	1	3	3	4	4	3	4	4	3	3	3	4	2	3	3	3	3	4	3	64	40	3	1	1	2
0	103	0	1	26	0	0	1	9	2	2	4	4	3	4	2	3	3	2	2	3	3	3	3	2	2	3	3	3	2	3	3	3	2	2	3	4	3	4	1	3	3	3	2	56	32	2	2	1	1
0	104	1	1	29	0	0	1	18	1	1	4	4	4	3	4	2	3	4	4	4	3	2	4	4	1	4	4	4	4	3	4	4	3	4	4	4	1	4	4	4	4	4	4	73	42	1	3	2	1
0	105	1	0	30	1	0	0	17	3	3	4	3	2	3	2	2	3	3	2	3	2	3	4	4	2	2	2	3	3	4	2	3	3	3	2	3	2	4	3	2	2	3	3	57	30	2	2	1	1
0	106	0	0	25	0	0	0	20	3	4	3	2	1	2	2	2	4	2	2	2	3	2	2	3	4	2	2	2	2	3	1	2	2	2	1	2	4	2	2	2	1	1	1	39	23	3	2	1	1
0	107	1	1	20	0	0	0	9	2	2	4	4	4	4	4	4	4	4	3	4	4	4	3	2	3	4	3	4	4	4	4	4	3	3	3	4	1	4	4	3	3	2	4	68	44	2	3	1	2
0	108	1	1	20	0	0	0	9	2	2	3	4	3	3	4	3	4	4	3	3	3	3	4	4	2	3	3	4	3	3	4	4	3	3	3	3	2	3	3	3	3	3	3	62	40	2	3	3	1
0	109	0	1	25	0	0	0	27	2	3	4	3	2	3	3	3	3	3	2	3	3	3	3	3	3	2	2	3	3	3	3	3	3	3	3	3	4	3	3	3	2	2	1	55	31	3	2	1	1
0	110	1	1	47	0	0	1	13	2	2	3	3	2	3	3	2	4	3	3	3	3	2	2	3	2	2	3	3	2	3	3	3	3	2	2	3	2	3	3	3	3	3	3	51	35	3	2	2	1
0	111	1	1	30	0	0	1	12	2	4	4	3	3	4	2	1	4	3	1	1	2	3	4	4	3	2	3	4	4	4	4	4	4	3	2	3	4	4	4	3	1	2	1	66	25	3	1	1	2
0	112	1	0	25	0	0	0	10	2	3	4	3	3	3	1	1	1	2	1	2	2	1	3	4	3	2	3	4	3	3	3	3	3	4	4	2	3	3	3	3	2	2	2	60	20	2	3	3	2
0	113	0	0	51	0	0	1	13	1	2	3	4	3	2	2	3	2	3	3	3	3	3	3	3	2	3	3	3	4	3	3	3	3	3	3	4	2	3	3	4	3	3	3	60	34	3	1	1	2
0	114	1	1	19	0	0	0	11	1	2	3	4	4	4	4	3	3	3	3	2	3	3	4	4	1	4	4	4	4	4	4	4	4	4	4	4	2	3	3	4	3	4	3	73	38	2	3	3	1
0	115	0	0	31	0	0	0	11	2	2	3	3	3	4	4	2	3	3	2	3	2	3	3	3	3	3	3	3	3	4	4	4	2	3	3	3	2	3	3	3	3	2	3	59	34	2	3	1	2
0	116	0	1	28	0	0	0	15	1	4	4	4	4	4	2	3	3	3	1	4	3	3	4	4	1	4	4	4	4	4	4	4	4	4	4	4	3	4	3	4	1	4	2	75	33	2	2	2	2
0	117	0	0	32	0	0	1	25	3	3	3	3	2	2	3	2	2	2	2	2	3	2	3	3	3	3	2	3	3	3	3	1	2	2	2	3	4	2	3	2	2	2	1	47	26	2	1	1	1
0	118	1	0	21	1	0	0	15	2	2	3	4	3	4	3	3	1	1	3	1	3	2	4	3	2	3	3	2	4	1	4	3	2	3	3	4	2	3	4	3	3	3	3	59	30	1	4	2	1
0	119	1	1	20	0	0	0	51	2	3	3	3	2	2	3	2	4	3	2	2	2	2	4	4	3	3	3	4	4	4	3	4	4	4	4	3	3	3	3	3	2	2	2	64	29	2	2	2	1
0	120	0	0	25	1	0	0	11	3	1	4	3	1	2	4	3	3	3	3	2	4	3	3	3	3	3	4	2	4	1	3	3	2	1	4	4	2	3	2	2	4	2	3	51	37	3	1	1	2
0	121	0	1	25	1	0	0	10	3	2	3	3	2	2	3	2	2	2	2	2	3	3	3	2	2	3	3	3	3	3	3	3	2	3	3	3	1	3	3	2	3	3	4	52	32	2	2	1	2
0	122	0	1	46	0	0	0	15	2	2	4	4	4	4	4	4	4	4	4	4	4	4	2	3	1	4	2	4	4	4	4	3	2	3	2	3	1	4	4	3	3	4	4	63	47	3	1	1	1
0	123	0	0	25	0	0	0	9	1	3	3	4	3	3	2	3	4	4	2	1	3	3	2	2	3	3	3	3	4	2	3	3	2	4	2	3	3	3	2	4	2	2	2	55	31	2	2	1	2
0	124	0	1	31	0	0	1	7	3	1	2	2	2	2	3	3	3	3	4	3	3	3	2	2	3	3	3	3	2	2	2	2	2	2	2	3	2	3	3	2	4	2	3	44	36	3	1	1	2
0	125	0	1	24	0	0	1	8	1	2	4	4	3	4	3	3	2	3	3	2	3	2	4	4	2	4	3	3	3	3	3	4	3	3	3	4	2	3	3	4	3	3	3	66	33	2	1	1	1
0	126	1	1	32	0	0	1	8	1	2	3	4	4	4	3	2	2	3	3	3	3	3	2	2	2	3	2	3	3	2	4	2	2	2	2	3	2	4	3	4	3	3	3	54	35	2	3	1	1
0	127	0	1	18	0	0	0	11	2	4	4	3	3	2	3	2	3	3	1	3	2	2	3	3	1	3	3	4	4	3	4	3	3	3	3	3	4	2	2	3	1	4	1	57	29	4	1	1	1
0	128	0	1	51	0	0	1	11	1	3	4	4	4	4	3	1	2	4	3	3	2	2	4	3	1	4	3	4	4	3	4	4	3	3	2	4	2	4	4	4	2	4	3	69	33	3	1	1	2
0	129	0	0	22	0	1	0	59	1	2	3	4	3	2	4	2	3	4	4	3	3	2	3	3	2	3	3	3	4	3	3	3	3	2	3	3	1	3	2	4	3	3	4	57	38	3	1	1	3
0	130	1	0	77	0	0	1	13	2	3	3	3	2	2	1	2	2	1	1	1	2	2	3	3	3	2	3	3	3	3	3	3	2	3	3	3	3	2	2	3	2	2	2	51	21	2	2	1	1
0	131	0	1	26	1	0	0	14	2	2	3	3	1	1	1	2	4	3	1	3	3	2	4	1	2	2	1	3	1	3	3	3	1	2	2	3	2	3	3	3	3	3	3	43	31	2	1	1	1
0	132	1	1	19	1	0	0	15	3	4	3	2	2	2	3	3	2	2	2	2	3	2	3	3	3	3	3	3	3	3	3	2	2	3	3	3	2	3	3	2	1	2	3	51	28	2	3	3	2
0	133	1	1	33	0	0	1	19	1	2	2	3	3	3	3	2	3	4	3	3	3	2	4	4	2	4	3	3	4	3	3	3	3	3	3	3	2	2	2	4	3	3	3	59	35	1	3	2	1
0	134	0	0	19	0	0	0	15	3	2	4	4	3	3	3	1	3	2	2	2	2	2	3	3	3	3	4	4	4	3	4	3	2	3	3	2	2	3	3	2	3	2	3	59	29	3	2	1	2
0	135	1	0	19	0	0	0	13	3	3	4	4	3	4	3	3	3	3	3	2	2	2	2	3	3	2	2	3	3	3	3	3	3	4	3	3	2	3	2	2	2	2	3	56	31	1	2	3	2
0	136	0	1	21	0	0	0	20	2	3	3	2	4	3	3	3	2	3	2	3	2	4	3	2	2	3	3	4	3	3	3	3	2	2	2	3	3	3	3	3	2	3	2	54	32	3	2	2	1
0	137	1	1	22	0	0	0	15	3	3	3	4	4	4	4	3	3	4	3	3	3	2	4	3	3	3	3	4	4	4	3	3	4	2	3	3	2	3	3	2	2	2	3	63	35	3	2	1	2
0	138	1	0	39	0	0	1	49	1	3	4	3	3	3	3	2	1	3	1	3	2	2	3	2	3	3	2	2	2	3	4	3	2	2	2	3	2	3	3	4	2	2	3	52	28	1	3	2	1
0	139	0	1	23	0	0	0	51	1	4	4	4	3	3	2	3	4	3	3	2	3	1	4	4	3	4	4	4	4	4	3	4	4	4	4	4	3	3	4	4	1	2	2	73	29	2	2	3	3
0	140	1	1	20	0	0	0	14	3	2	4	2	3	2	3	3	3	4	4	4	3	3	1	2	3	2	1	3	1	3	2	3	2	3	2	4	1	3	3	2	3	2	4	46	38	1	4	3	1
0	141	0	0	20	1	0	0	13	2	4	4	4	4	4	2	3	3	2	2	2	3	3	4	4	2	4	4	4	4	4	4	4	4	4	4	3	3	4	4	3	1	3	2	74	30	2	2	1	1
0	142	0	1	20	0	0	0	13	1	3	3	2	1	3	1	3	2	1	3	2	2	3	3	4	3	3	3	4	3	3	2	3	2	3	3	3	2	1	3	4	2	2	3	54	26	2	1	1	1
0	143	0	0	23	0	0	0	8	2	2	4	4	3	3	2	1	4	4	4	1	3	3	4	4	2	3	4	4	3	4	3	3	2	4	4	3	2	3	3	3	3	3	3	65	34	3	2	1	1
0	144	1	0	19	0	0	0	9	1	3	3	3	3	3	1	1	2	2	1	2	3	1	3	4	3	3	3	4	4	3	3	4	3	3	3	3	4	3	2	4	2	2	1	61	21	2	3	3	2
0	145	0	0	20	0	0	0	9	3	2	3	4	2	1	3	3	3	3	3	3	2	3	4	3	3	2	1	2	2	2	2	2	3	2	2	2	2	2	3	2	3	2	3	44	33	3	2	1	2
0	146	1	1	27	0	0	0	14	2	2	3	2	2	3	2	2	3	2	3	2	3	2	3	2	3	3	2	3	1	3	2	3	2	2	2	3	1	3	3	3	3	2	4	48	30	2	3	3	1
0	147	1	1	24	1	0	0	7	2	2	3	4	3	3	1	4	3	4	2	3	3	3	2	3	3	2	2	3	2	2	3	3	2	2	2	3	1	3	3	3	3	2	4	50	35	1	4	3	1
0	148	0	1	23	0	0	0	10	2	2	4	4	4	3	3	2	3	3	1	2	3	3	3	3	2	3	2	3	2	3	3	3	3	3	3	3	2	4	4	3	3	3	3	60	32	3	1	1	1
0	149	0	1	29	1	0	0	12	3	3	3	4	4	4	4	4	2	2	3	2	2	2	2	2	3	4	4	4	4	4	4	4	4	4	4	4	4	4	4	2	2	2	1	69	30	4	1	1	1
0	150	0	0	25	0	0	0	11	2	3	4	4	3	4	2	2	3	2	2	2	2	2	3	4	2	3	3	4	2	4	2	3	2	3	3	4	2	3	2	3	2	3	3	61	27	3	1	1	2
0	151	1	1	39	0	0	1	8	2	3	2	2	3	3	3	2	2	3	3	2	2	2	3	2	2	2	2	3	3	3	3	3	2	3	2	3	2	3	2	3	2	3	3	49	30	1	3	4	1
0	152	0	1	30	1	0	0	12	2	1	4	4	4	4	4	2	3	4	4	4	2	2	4	2	2	3	4	4	3	3	4	4	3	3	3	4	1	4	4	3	4	3	4	67	40	1	3	1	1
0	153	1	1	19	0	0	0	11	3	3	3	3	2	2	3	3	2	4	3	3	3	3	3	3	3	2	2	2	3	2	4	3	3	2	2	3	3	3	3	2	2	2	2	48	34	2	3	3	2
0	154	0	1	27	1	0	0	14	3	2	2	3	3	3	2	3	3	2	2	3	3	3	3	3	3	2	3	3	3	3	3	3	3	3	3	3	3	3	3	2	3	2	2	54	31	2	3	1	2
0	155	0	0	20	0	1	0	12	1	2	4	3	2	2	3	3	3	3	4	2	2	3	2	3	1	2	2	4	3	3	2	2	2	3	3	3	2	2	2	4	3	4	3	51	35	3	2	1	2
0	156	0	1	26	0	0	0	17	1	2	3	2	2	3	2	1	3	3	2	3	3	2	3	3	2	3	3	3	3	3	2	3	3	3	2	2	2	3	2	4	3	3	3	53	30	2	1	1	2
0	157	0	0	57	0	0	1	31	2	3	3	3	2	3	3	3	3	3	2	2	3	2	4	4	2	3	3	4	3	3	4	3	3	3	3	3	2	4	4	3	2	3	3	61	33	3	1	1	2
0	158	1	1	25	0	0	0	24	1	1	3	4	3	4	4	3	3	4	4	4	3	3	2	2	3	4	3	3	4	4	4	4	3	2	3	4	1	3	3	4	4	2	4	62	42	1	4	3	1
0	159	0	1	44	0	0	1	10	2	1	4	4	3	3	3	2	4	4	3	3	3	3	4	3	1	3	3	4	4	3	4	4	3	3	3	4	3	4	3	3	4	4	2	65	39	3	1	1	1
0	160	0	0	19	0	0	0	11	3	2	3	2	2	3	2	3	3	3	3	2	2	3	1	2	3	2	3	3	1	2	3	3	2	3	3	3	2	2	3	2	3	2	3	45	32	3	2	1	1
0	161	0	1	19	0	0	0	10	1	2	3	3	3	3	3	3	2	3	3	4	3	4	3	3	2	3	3	3	4	3	3	3	3	3	3	4	2	3	3	4	3	3	3	60	37	1	4	2	2
0	162	0	1	26	0	0	0	12	2	2	3	3	2	4	4	4	4	4	1	3	4	4	3	2	2	4	3	4	3	3	3	3	1	3	2	4	2	2	3	3	3	3	3	55	40	3	1	1	2
0	163	1	0	19	0	0	0	10	1	2	4	4	3	3	2	1	3	3	3	3	4	2	4	4	4	3	3	3	4	3	3	2	3	3	3	4	1	3	4	4	3	1	4	64	32	2	2	2	2
0	164	1	1	18	0	0	0	12	3	3	4	3	2	2	2	2	3	2	1	2	3	3	4	4	4	2	3	3	2	3	2	3	2	3	3	3	4	3	1	2	2	1	1	52	24	2	3	3	1
0	165	1	1	24	0	0	0	6	2	2	3	4	3	3	4	2	3	4	3	2	3	3	3	3	2	3	3	3	3	3	4	4	3	4	3	4	2	3	3	3	3	3	3	61	37	2	3	2	2
0	166	0	1	21	0	0	0	13	1	2	3	3	2	3	3	3	3	3	3	2	3	2	4	4	2	3	3	4	3	4	3	4	4	3	3	3	2	3	3	4	3	3	3	63	34	3	2	1	3
0	167	1	1	19	0	0	0	11	2	3	3	4	2	3	4	4	4	4	2	4	4	3	4	4	4	4	4	4	4	4	4	4	4	4	4	2	2	4	3	3	2	1	3	68	39	2	4	4	1
0	168	0	0	21	1	0	0	8	2	2	4	4	3	4	3	3	4	3	3	4	3	3	3	3	2	3	4	3	3	4	4	3	3	4	4	3	2	3	3	3	3	3	3	64	39	2	3	1	1
0	169	1	1	19	0	0	0	8	1	3	4	4	4	3	2	3	3	4	3	3	3	2	3	3	2	4	3	3	3	3	3	3	3	3	3	4	3	4	3	4	2	3	2	64	33	2	3	3	1
0	170	1	0	21	0	0	0	17	3	2	4	3	3	2	1	1	2	3	2	3	3	1	3	3	2	4	3	3	1	3	3	2	3	2	2	3	2	3	3	2	3	3	3	52	28	2	3	1	2
0	171	1	0	20	1	0	0	7	2	2	3	3	1	3	2	2	3	2	4	2	3	2	3	2	2	3	2	1	3	2	3	3	2	2	2	3	3	3	2	3	3	3	2	46	31	1	4	3	1
0	172	0	1	22	0	0	0	12	3	3	4	4	2	4	3	4	4	4	1	3	3	4	3	2	2	2	1	2	3	2	3	4	4	2	2	3	2	3	4	2	2	3	3	53	37	3	2	1	2
0	173	1	0	23	1	0	0	6	4	3	4	3	2	4	3	1	3	3	1	3	2	2	3	2	3	2	1	3	2	3	3	3	2	2	3	3	3	4	3	1	2	2	2	50	27	3	3	2	1
0	174	1	0	19	0	1	0	6	2	3	4	4	4	4	2	3	3	3	2	3	2	2	4	4	2	4	3	3	3	4	4	3	2	3	3	4	2	3	3	3	2	3	3	65	32	3	3	3	1
0	175	1	1	20	0	0	0	8	1	2	3	2	3	3	3	3	3	4	3	3	2	3	3	3	2	3	4	4	4	3	3	3	4	3	3	3	2	3	3	4	3	3	3	61	36	2	3	2	1
0	176	1	1	19	0	0	0	10	2	2	3	3	3	3	2	2	2	3	2	3	2	2	3	3	2	3	3	3	3	3	3	3	3	3	3	3	3	3	3	3	3	3	2	57	29	2	3	3	2
0	177	1	1	32	0	0	1	13	3	2	3	2	2	2	1	1	1	3	2	2	2	2	3	3	3	2	1	2	1	3	2	1	1	2	1	3	2	1	1	2	3	2	3	36	24	4	2	1	3
0	178	1	1	33	0	0	1	10	1	2	4	4	4	3	3	3	4	4	3	3	3	3	4	3	1	4	3	4	4	3	3	3	4	4	3	3	2	3	4	4	3	4	3	68	39	2	3	1	1
0	179	0	1	27	0	0	1	9	2	3	3	3	3	3	4	2	2	2	2	2	2	1	3	3	2	3	3	3	4	4	4	3	3	2	2	2	3	3	3	3	2	3	2	56	28	3	1	1	1
0	180	1	1	21	0	0	0	18	2	2	3	3	3	3	4	3	4	4	3	2	4	2	3	3	2	3	3	3	3	3	3	3	3	3	3	3	1	4	4	3	3	3	4	59	39	3	2	2	1
0	181	1	0	21	0	0	0	13	1	3	4	4	4	4	3	2	2	3	3	2	2	2	3	3	2	4	3	3	3	3	3	3	3	3	3	3	3	4	4	4	2	3	2	65	29	1	4	3	1
0	182	0	1	18	0	0	0	12	1	3	4	3	3	2	2	2	3	3	2	2	4	3	3	3	2	2	3	4	3	4	3	3	2	2	2	4	2	3	2	4	2	3	3	56	32	3	1	1	1
0	183	1	1	21	1	0	0	8	2	2	3	4	3	3	4	3	3	3	3	2	3	4	3	4	2	3	3	2	4	2	4	3	3	3	3	3	1	3	3	3	3	3	4	58	39	2	3	3	1
0	184	1	1	22	1	0	0	13	3	1	4	3	3	3	3	2	4	2	2	3	2	3	4	2	2	3	3	4	2	3	3	3	2	3	3	3	3	4	3	2	4	3	2	57	33	1	4	3	1
0	185	0	0	19	0	0	0	16	2	3	4	3	3	2	3	2	3	3	3	2	3	1	2	2	2	3	2	3	4	3	4	4	3	2	2	4	3	3	2	3	2	3	2	54	31	3	2	1	1
0	186	0	1	19	0	0	0	11	3	2	3	4	4	3	3	3	4	3	4	4	3	3	4	4	2	3	4	4	3	3	4	4	3	3	3	3	1	3	4	2	3	3	4	64	41	3	2	1	1
0	187	0	1	23	0	0	1	12	2	3	3	2	2	3	3	3	4	4	3	4	3	3	2	2	2	2	2	2	3	3	3	3	2	2	2	3	3	3	3	3	2	3	2	47	37	2	1	1	1
0	188	0	0	19	0	1	0	10	2	4	3	3	2	4	1	2	4	2	1	1	3	2	4	4	2	3	4	4	4	4	3	4	4	4	4	2	4	3	4	3	1	3	1	67	24	3	2	1	3
0	189	1	0	44	0	0	1	50	3	3	3	3	2	3	3	2	3	3	2	3	3	3	3	3	3	3	3	3	3	3	3	3	2	2	3	3	2	3	3	2	2	2	3	53	32	2	3	1	1
0	190	1	1	30	0	0	1	33	2	4	3	3	2	1	1	2	3	1	1	1	2	2	3	3	3	2	1	2	1	3	1	2	1	1	1	3	2	1	2	3	1	2	3	38	20	2	4	2	1
0	191	0	1	25	1	0	0	8	1	2	4	4	4	3	2	2	2	3	2	4	3	2	4	3	2	4	3	3	2	4	4	3	3	3	3	4	1	4	4	4	3	3	4	66	34	3	1	1	3
0	192	0	1	20	0	0	0	7	4	2	3	2	3	3	1	2	3	2	2	3	3	2	2	1	4	1	1	2	1	1	1	2	1	1	2	4	2	3	3	1	3	1	3	37	26	3	1	1	1
0	193	1	0	29	0	0	1	7	1	2	3	2	1	2	3	2	4	2	3	2	3	2	3	3	2	2	3	3	3	4	3	3	3	2	2	3	3	2	3	4	3	3	2	51	32	1	3	1	2
0	194	1	1	22	0	0	0	8	2	2	3	3	3	2	2	2	3	2	2	2	3	2	3	3	2	3	3	3	3	3	3	3	2	3	3	3	2	3	3	3	3	3	3	55	30	2	2	2	2
0	195	1	1	25	1	0	0	13	3	3	3	3	2	2	3	3	3	3	1	2	4	3	4	3	2	3	2	3	4	3	4	3	2	2	2	3	3	3	3	2	2	3	2	52	33	3	2	1	3
0	196	1	1	20	0	0	0	9	1	3	3	3	3	3	3	1	3	3	2	3	2	2	3	4	2	3	3	4	4	4	4	4	4	4	4	3	3	3	2	4	2	3	2	65	30	2	3	3	2
0	197	1	1	37	0	0	1	12	3	4	4	2	2	2	1	2	2	2	2	3	3	3	3	3	4	2	2	4	1	3	2	4	1	3	2	3	4	2	1	2	1	1	1	46	23	1	2	1	1
0	198	1	0	21	0	0	0	7	3	2	4	4	3	3	2	3	3	2	4	3	3	3	4	3	2	2	3	3	3	4	3	4	3	2	3	4	2	3	4	2	3	3	3	61	35	2	3	4	1
0	199	0	1	20	0	0	0	13	1	1	3	3	3	3	2	3	3	3	4	2	2	2	4	3	1	4	4	4	4	4	4	4	4	4	4	4	1	3	3	4	4	4	4	69	37	4	1	1	3
0	200	1	1	20	0	0	0	9	2	2	3	3	3	3	2	2	2	3	3	2	3	3	3	2	3	3	3	3	3	3	3	3	3	2	3	3	2	2	3	3	3	2	3	54	31	2	4	2	2
0	201	1	1	42	0	0	1	8	2	1	3	4	3	3	3	3	4	4	4	4	4	3	4	3	2	3	3	4	3	3	4	3	3	3	3	3	1	3	3	3	4	3	4	60	44	1	3	2	2
0	202	1	0	23	0	0	0	13	1	3	4	4	4	4	4	4	3	3	4	3	3	4	4	4	1	3	3	4	4	4	4	4	3	4	4	4	3	4	3	4	2	4	2	72	40	2	3	1	1
0	203	0	1	19	1	0	0	27	2	2	4	4	4	3	3	3	4	3	4	3	3	3	4	4	2	2	3	3	3	4	4	3	3	4	3	4	4	4	4	3	3	3	1	66	37	4	1	1	2
0	204	0	0	24	0	0	0	9	3	2	4	3	2	2	2	2	4	3	2	2	4	2	3	3	3	2	2	2	3	2	3	2	2	2	2	3	2	3	3	2	3	2	3	47	32	3	1	1	3
0	205	0	1	20	0	0	0	10	3	3	3	3	2	2	3	4	3	3	1	2	3	2	3	3	2	2	3	2	2	3	2	2	2	2	3	3	3	3	3	2	2	3	2	48	30	3	2	2	1
0	206	0	1	24	0	0	0	8	2	1	4	3	4	4	2	2	2	3	4	3	2	1	4	3	1	4	3	4	3	4	3	4	3	3	4	3	1	4	3	3	4	4	4	67	34	3	1	1	3
0	207	0	0	66	0	0	1	7	1	4	4	4	4	3	1	1	2	2	1	3	3	2	4	3	1	4	4	4	4	4	3	3	3	2	3	4	4	4	3	4	1	4	1	68	24	4	1	1	3
0	208	0	1	30	0	0	1	12	1	1	4	4	3	3	3	3	4	4	4	3	3	3	4	4	1	4	3	3	3	3	3	3	3	3	3	4	1	4	3	4	4	4	4	65	42	3	2	1	1
0	209	0	0	20	1	0	0	7	2	2	3	3	3	2	3	3	3	3	3	2	3	3	2	3	2	3	4	3	2	3	3	3	3	2	3	2	4	3	3	3	3	3	1	53	33	2	2	1	1
0	210	0	1	19	0	0	0	11	2	4	3	2	3	4	2	3	4	3	2	3	3	3	4	4	2	3	4	4	4	4	4	4	4	3	3	3	2	4	4	3	1	3	3	67	34	2	2	1	2
0	211	1	1	33	0	0	1	6	3	1	2	3	2	4	1	2	4	3	4	2	3	3	4	4	4	2	3	4	3	4	3	4	2	3	2	4	1	3	3	2	4	1	4	58	34	2	3	3	2
0	212	0	0	39	0	0	1	37	1	3	4	3	3	3	2	3	3	3	2	2	2	3	2	2	2	3	2	2	2	3	2	2	2	2	2	3	2	2	2	4	2	3	3	48	30	2	1	1	2
0	213	1	1	20	0	0	0	14	3	2	3	3	2	3	3	3	3	4	3	3	3	3	3	3	2	3	3	3	3	3	3	3	3	3	3	3	1	3	3	2	3	3	4	55	38	2	3	2	1
0	214	0	1	19	0	0	0	9	4	4	3	3	2	2	3	3	4	4	2	3	4	4	2	2	3	2	2	3	2	3	3	3	2	3	2	3	3	3	3	1	1	2	2	46	35	3	2	1	3
0	215	1	1	59	0	0	1	9	2	3	4	3	3	3	3	2	2	3	3	2	2	2	3	3	2	2	2	3	2	3	3	3	2	3	2	3	3	3	2	3	2	3	2	52	29	3	1	1	1
0	216	0	0	21	0	1	0	7	4	3	2	2	1	1	3	2	3	1	3	3	4	2	3	4	3	2	3	4	2	3	1	3	3	4	3	2	2	1	2	1	2	2	3	46	29	3	2	1	2
0	217	0	1	22	0	0	0	8	1	3	3	3	3	3	3	2	3	1	1	1	2	2	3	3	2	3	3	3	3	3	2	3	2	3	2	3	3	3	3	4	2	3	2	56	24	3	1	1	2
0	218	0	1	25	1	0	0	11	3	2	4	4	3	3	4	1	3	3	3	2	2	2	3	3	2	3	3	2	3	3	3	2	2	3	3	4	2	3	2	2	3	3	3	55	32	4	1	1	3
0	219	1	0	54	0	0	0	13	3	1	2	3	2	2	3	3	2	2	3	2	2	2	2	1	2	2	2	2	1	3	1	3	1	1	1	1	3	1	1	2	4	3	2	33	29	3	1	1	2
0	220	0	0	41	0	0	1	19	1	2	3	3	3	3	3	3	3	4	3	3	4	3	4	4	2	3	3	4	3	4	3	4	3	3	3	3	2	3	3	4	3	3	3	63	38	3	2	1	3
0	221	1	0	27	1	0	0	17	2	3	3	4	1	2	4	2	4	2	3	4	4	4	3	4	3	1	4	4	3	4	4	4	1	4	3	3	1	2	3	3	2	2	4	56	39	2	4	2	1
0	222	0	1	44	0	0	1	12	1	2	3	4	3	3	3	2	2	3	3	1	2	3	4	4	1	4	4	4	4	4	4	4	3	3	3	3	2	3	3	4	3	4	3	67	33	3	1	1	1
0	223	1	1	23	0	0	0	10	4	2	2	2	2	2	4	3	3	3	4	4	4	4	1	3	3	2	2	2	2	2	3	2	2	2	2	2	2	2	2	1	3	2	3	37	40	3	2	1	3
0	224	1	0	31	1	0	0	22	3	2	1	1	2	4	4	1	4	3	4	1	3	3	1	3	1	2	2	2	4	1	2	3	3	3	2	1	2	3	2	2	3	4	3	42	35	1	1	2	1
0	225	1	0	20	0	0	0	13	2	2	3	4	3	4	4	3	3	3	2	3	3	3	4	4	2	3	3	4	4	3	4	3	3	3	3	3	2	3	4	3	3	3	3	64	37	2	3	3	1
0	226	0	0	20	0	0	0	8	2	4	3	2	2	3	3	3	4	3	3	3	3	2	4	4	2	3	4	3	4	3	3	3	3	3	4	3	3	3	3	3	1	3	2	60	33	3	1	1	2
0	227	0	1	33	0	0	0	9	3	2	2	3	2	2	3	3	3	3	3	4	3	3	3	2	3	2	2	2	2	2	2	3	2	2	2	3	2	2	2	2	3	2	3	42	35	3	2	1	2
0	228	1	0	23	1	0	0	12	1	3	4	3	4	3	1	2	1	3	2	2	3	2	3	2	3	3	2	3	2	3	2	3	3	3	2	3	2	3	3	4	2	2	3	56	25	2	3	1	1
0	229	1	0	21	0	0	0	13	2	1	3	3	3	3	2	1	3	4	4	3	3	2	4	3	2	3	3	4	4	4	4	4	3	4	3	3	1	3	3	3	4	3	4	63	37	2	3	2	1
0	230	0	0	31	1	0	0	15	1	3	4	4	3	3	3	2	3	3	3	3	2	2	3	4	2	4	3	3	3	4	4	2	3	3	3	4	2	4	3	4	2	3	3	64	33	3	1	1	3
0	231	0	1	25	0	0	0	11	1	3	3	3	3	3	3	3	3	2	1	3	2	2	3	3	1	4	3	3	3	3	3	3	2	3	3	3	2	4	2	4	2	4	3	58	31	2	3	1	1
0	232	0	0	20	0	0	0	9	3	2	4	3	3	3	2	2	3	3	2	2	3	2	4	3	3	2	2	3	2	2	2	3	2	2	3	4	3	3	3	2	3	2	2	53	28	2	1	1	1
0	233	1	1	25	1	0	0	10	3	1	3	3	3	4	4	4	4	4	3	3	4	4	1	2	2	3	3	3	3	4	3	1	2	2	2	3	2	3	1	2	4	3	3	48	43	1	3	2	1
0	234	0	0	28	0	0	0	10	3	3	4	4	4	4	3	3	4	3	2	3	3	2	4	3	2	3	3	4	3	4	3	3	2	2	3	3	3	4	3	2	2	3	2	62	33	3	1	1	1
0	235	1	0	19	0	0	0	11	3	2	2	3	1	3	2	3	4	3	4	2	3	3	3	3	3	3	3	3	2	4	2	4	2	3	3	3	1	3	3	2	3	2	4	53	35	2	3	4	1
0	236	1	0	25	0	0	0	14	2	3	4	4	3	3	2	2	2	2	2	3	2	2	3	3	2	2	3	3	3	3	3	3	2	3	3	4	3	4	4	3	2	3	2	60	27	2	2	1	1
0	237	1	1	71	0	0	1	22	3	2	4	3	3	3	4	1	2	3	2	4	2	3	3	4	1	3	3	3	3	4	4	3	3	3	3	3	3	2	1	2	3	4	2	56	34	3	2	3	1
0	238	1	1	24	0	0	0	9	1	3	4	4	4	4	4	3	3	2	2	2	2	3	3	3	2	3	3	3	3	3	4	3	4	3	3	3	2	4	4	4	2	3	3	65	33	3	3	2	2
0	239	1	1	27	0	0	0	12	2	3	3	3	3	3	2	1	2	3	2	1	2	1	3	3	2	3	3	3	3	3	4	3	3	3	3	3	3	3	3	3	2	3	2	57	25	2	3	3	1
0	240	0	0	20	0	0	0	64	2	2	3	3	3	3	2	3	3	3	2	2	3	3	3	3	2	3	3	3	3	3	3	3	2	3	3	3	4	2	3	3	3	3	1	55	31	2	1	1	1
0	241	1	1	23	0	0	0	10	2	4	3	3	3	3	2	1	3	3	1	2	2	1	4	4	4	3	4	4	4	4	4	4	4	4	4	4	4	4	2	3	1	1	1	68	22	1	3	3	1
0	242	1	1	18	0	0	0	12	2	2	3	4	3	3	3	2	3	3	4	3	3	2	4	3	2	4	4	3	4	3	4	3	3	3	4	3	1	3	2	3	3	3	4	62	37	3	2	1	1
0	243	1	1	40	1	0	0	9	1	2	3	3	3	3	2	3	3	4	4	4	3	2	2	3	3	3	2	3	3	3	2	2	1	3	2	3	1	3	3	4	3	2	4	52	36	2	3	2	1
0	244	0	0	20	0	0	0	11	1	3	4	4	3	3	1	1	3	2	2	2	2	2	4	3	2	3	4	4	4	4	4	3	3	4	3	4	3	3	2	4	2	3	2	66	26	3	1	1	3
0	245	1	1	21	1	0	0	10	2	2	4	4	4	3	4	3	4	4	4	4	4	3	4	3	2	4	4	4	4	4	4	4	3	3	4	3	2	3	2	3	3	3	3	67	43	2	2	1	1
0	246	0	1	20	0	0	0	9	1	2	4	4	4	4	3	1	3	4	3	2	2	1	4	4	3	4	4	4	4	4	4	4	4	4	4	4	2	4	4	4	3	2	3	76	31	3	2	1	3
0	247	0	0	26	1	0	1	17	3	2	3	3	4	4	2	4	2	2	2	1	2	3	3	3	3	2	2	3	2	3	3	3	3	2	2	3	3	2	3	2	3	2	2	52	28	3	1	1	3
0	248	0	0	19	0	0	0	9	2	1	4	3	3	2	4	4	4	3	4	3	4	3	3	2	3	2	3	3	3	3	3	4	3	3	3	4	1	3	3	3	4	2	4	57	42	2	2	1	2
0	249	1	0	20	0	1	0	9	2	1	3	3	2	2	4	2	4	4	2	3	3	3	3	2	3	2	2	3	1	2	4	1	2	3	2	3	1	3	3	3	4	2	4	45	39	2	3	3	1
0	250	0	1	27	1	0	0	7	3	3	3	3	3	2	3	3	4	3	2	3	4	3	2	3	3	3	3	3	2	3	3	3	2	3	3	3	2	3	3	2	2	2	3	52	35	3	1	1	3
0	251	0	1	28	0	0	0	24	1	3	4	4	3	4	3	2	2	4	2	2	2	2	3	3	1	4	4	4	4	4	4	3	2	3	3	4	3	4	4	4	2	4	2	68	31	3	2	2	2
0	252	1	0	48	0	0	1	9	3	2	3	4	3	2	4	1	3	4	3	3	3	1	3	3	1	4	3	4	3	3	4	3	3	3	3	4	2	2	3	2	3	4	3	58	36	2	3	3	1
0	253	1	1	19	0	0	0	11	1	2	3	3	2	3	2	3	2	4	2	2	3	3	4	3	2	3	3	3	3	3	4	3	2	3	3	3	2	3	3	4	3	3	3	57	34	3	2	1	2
0	254	1	1	20	1	0	0	10	4	2	3	3	2	2	3	2	3	2	4	3	3	2	2	2	3	2	3	2	3	1	3	3	1	1	3	2	1	2	1	1	3	2	4	39	34	1	3	2	1
0	255	0	1	20	0	0	0	52	1	2	3	4	3	3	4	3	3	3	3	4	2	3	3	4	2	3	4	4	3	3	4	3	4	3	4	4	2	3	3	4	3	3	3	65	38	3	2	3	1
0	256	1	0	22	1	0	0	8	3	2	3	4	4	3	2	2	2	3	4	3	3	2	3	1	3	2	1	2	3	3	3	3	2	1	2	3	2	4	3	2	3	2	3	49	32	2	3	3	2
0	257	1	0	27	0	0	1	10	2	3	2	3	2	3	3	2	3	3	3	3	3	3	3	3	1	3	3	3	3	3	3	3	3	3	3	4	3	3	3	3	2	4	2	56	34	2	3	3	1
0	258	1	1	20	0	0	0	7	3	3	4	4	3	3	3	4	4	4	2	3	3	2	3	2	2	3	3	3	3	3	4	4	4	3	3	3	3	3	4	2	2	3	2	60	36	1	4	3	1
0	259	0	1	23	1	0	0	11	2	4	3	4	4	4	1	3	2	3	4	3	4	3	4	1	1	1	4	2	2	3	4	4	4	1	3	4	3	4	4	3	1	4	2	59	34	3	1	1	2
0	260	1	1	23	1	0	0	12	2	1	4	4	3	3	2	2	4	2	3	2	3	2	4	4	2	4	4	4	4	4	4	4	3	3	3	3	2	3	2	3	4	3	3	66	34	2	3	3	1
0	261	0	0	23	0	0	0	26	3	2	2	3	4	3	2	2	3	4	2	3	2	2	3	3	2	2	3	3	1	4	3	3	2	2	3	2	3	2	2	2	3	3	2	49	31	2	1	1	2
0	262	1	1	23	0	0	1	7	1	3	4	3	2	3	4	3	4	3	2	2	4	3	4	4	1	4	4	4	4	4	4	4	3	4	4	4	3	4	3	4	2	4	2	70	37	2	3	3	1
0	263	1	0	19	0	0	0	12	1	2	4	4	3	2	1	3	3	3	2	3	2	3	2	3	2	2	2	3	2	2	3	3	2	4	2	4	2	3	4	4	3	3	3	55	32	2	3	2	1
0	264	1	1	20	0	0	0	11	2	1	3	2	2	2	4	4	4	4	4	3	4	3	2	2	3	2	2	2	2	3	2	3	2	2	2	4	1	2	3	3	4	2	4	45	42	2	3	3	1
0	265	0	1	27	0	0	0	7	1	2	3	3	2	3	3	2	2	3	3	2	2	3	4	4	1	4	3	4	4	3	4	4	3	4	3	4	2	3	3	4	3	4	3	65	34	4	1	1	3
0	266	0	0	32	1	0	1	15	2	2	3	4	3	2	2	2	3	2	4	1	3	2	4	3	2	3	3	2	1	3	1	3	2	3	2	3	2	1	2	3	3	3	3	50	29	1	1	1	1
0	267	1	0	24	0	0	1	7	3	2	3	4	1	2	3	4	3	4	3	4	4	4	3	4	2	3	4	4	2	4	3	4	2	3	3	3	2	3	3	2	3	3	3	57	41	2	4	3	2
0	268	1	0	28	0	0	1	11	1	2	4	4	3	3	2	2	3	3	3	2	3	2	2	4	2	3	3	4	3	3	3	3	3	3	3	3	1	4	3	4	3	3	4	62	33	2	3	3	2
0	269	0	1	22	0	0	0	20	3	2	3	2	3	3	2	2	3	2	3	2	2	2	2	1	3	2	2	3	2	2	3	2	2	1	2	3	2	2	3	2	3	2	3	42	29	3	1	1	2
0	270	1	1	19	0	0	0	10	1	2	4	4	4	4	3	3	4	3	3	3	3	3	4	4	1	4	4	4	4	4	4	4	4	4	4	3	2	4	3	4	3	4	3	74	39	2	3	2	1
0	271	0	0	35	1	1	1	14	2	4	4	4	3	4	2	2	3	4	3	3	2	2	4	3	2	3	3	3	4	3	3	2	3	3	3	3	2	3	3	3	1	3	3	61	31	3	1	1	2
0	272	1	0	34	0	0	1	11	1	3	4	4	3	3	2	3	4	3	3	3	3	3	3	4	1	4	4	4	2	4	2	3	3	3	3	4	2	3	3	4	2	4	3	65	35	2	3	2	1
0	273	1	1	19	0	0	0	14	1	1	3	4	3	2	3	4	4	4	4	4	3	4	3	4	2	3	3	3	3	4	4	4	2	3	3	4	1	4	4	4	4	3	4	63	45	1	3	3	1
0	274	0	1	20	0	0	0	12	1	3	4	4	4	4	4	3	3	4	3	3	3	3	4	3	2	4	3	4	3	4	3	3	3	3	3	4	1	3	4	4	2	3	4	68	38	3	1	1	2
0	275	0	1	33	0	0	1	10	2	3	4	3	3	3	3	4	4	4	2	3	3	3	4	2	2	3	3	4	4	3	3	2	3	2	3	4	2	4	3	3	2	3	3	60	37	3	2	1	1
0	276	1	0	20	1	0	0	13	3	3	4	4	3	3	1	1	2	2	1	2	2	2	2	1	4	2	1	2	1	2	1	3	1	2	2	4	4	2	2	2	2	1	1	43	18	3	3	2	1
0	277	1	0	23	0	0	0	8	1	3	3	3	2	3	1	3	2	2	2	1	2	1	4	3	1	4	3	4	3	3	2	3	3	3	3	3	3	3	3	4	2	4	2	60	24	1	1	1	1
0	278	0	1	24	0	0	0	10	1	1	4	4	4	4	4	1	2	4	4	4	1	1	4	4	1	4	4	4	4	4	4	4	4	4	4	4	1	4	4	4	4	4	4	76	37	3	1	1	3
0	279	0	1	20	0	0	0	13	2	4	3	4	3	2	2	3	3	4	3	4	3	2	2	2	1	4	3	3	3	4	3	3	2	3	2	4	1	2	3	3	1	4	4	55	36	3	1	1	1
0	280	1	1	25	1	0	0	17	3	2	3	3	3	3	3	3	4	3	3	2	4	3	4	4	1	3	3	4	4	3	3	4	4	3	3	3	2	3	3	2	3	4	3	62	38	1	3	2	1
0	281	1	0	30	1	0	1	14	2	3	4	2	2	1	2	2	2	2	1	2	2	3	2	2	3	2	3	2	2	3	2	3	2	2	3	2	2	2	3	3	2	2	3	45	25	1	2	1	1
0	282	1	0	33	0	0	1	8	3	3	3	2	2	2	3	4	3	3	2	3	2	3	4	2	1	3	2	2	3	3	3	4	3	3	2	3	4	3	2	2	2	4	1	50	33	2	3	2	1
0	283	1	1	28	0	0	0	11	2	2	4	3	3	2	4	3	4	3	4	4	3	4	3	2	2	3	2	3	2	3	3	3	2	2	2	2	1	3	3	3	3	3	4	50	42	2	4	2	1
0	284	1	1	52	0	0	1	13	3	3	3	4	4	3	4	4	3	2	3	3	2	2	4	4	2	3	3	4	3	4	4	4	4	4	4	4	3	3	2	2	2	3	2	66	34	2	4	4	3
0	285	1	0	21	0	1	0	8	1	2	3	4	2	3	3	3	2	4	4	3	2	2	3	3	2	3	3	2	3	3	3	3	4	2	3	3	2	3	3	4	3	3	3	57	35	3	2	3	3
0	286	1	0	20	0	0	0	38	2	2	4	3	2	4	2	1	4	3	3	1	2	2	4	4	1	3	2	4	4	3	4	4	4	4	4	4	1	3	4	3	3	4	4	67	33	1	4	3	1
0	287	0	0	28	1	0	0	25	2	2	3	2	4	2	2	3	2	3	2	2	3	4	3	2	3	2	1	2	3	3	3	2	2	3	3	2	4	1	1	3	3	2	1	44	30	2	1	2	2
0	288	0	0	19	0	0	0	8	2	1	3	3	2	2	4	3	4	4	3	2	3	3	4	3	3	2	2	3	3	3	4	2	2	2	2	2	1	2	4	3	4	2	4	49	40	2	3	1	1
0	289	0	0	19	0	0	0	15	1	1	4	4	1	1	2	1	4	4	4	1	1	1	4	2	3	3	2	4	1	4	1	4	3	3	3	3	1	1	1	4	4	2	4	52	29	3	1	1	1
0	290	1	1	19	0	0	0	11	1	3	4	4	4	4	2	1	2	3	3	2	1	2	3	3	3	4	3	4	2	4	2	3	3	3	3	3	3	3	1	4	2	2	2	62	24	2	3	3	1
0	291	0	1	22	1	0	0	32	2	2	3	3	2	2	3	3	4	3	2	3	2	3	3	3	2	3	2	3	3	3	3	3	3	3	3	3	2	3	3	3	3	3	3	54	35	2	2	2	2
0	292	1	0	31	1	0	0	11	1	3	4	3	3	3	2	3	2	2	2	2	3	2	3	3	2	3	3	3	2	3	3	3	3	3	3	3	2	3	3	4	2	3	3	58	29	2	1	1	1
0	293	0	1	53	0	0	1	15	1	3	4	4	4	4	3	3	3	3	2	3	2	3	3	2	3	3	3	3	3	3	3	3	2	2	2	3	4	3	3	4	2	2	1	58	30	3	1	1	3
0	294	0	1	26	0	0	0	13	2	2	3	4	3	3	3	3	4	3	3	3	3	3	3	3	3	3	3	3	2	3	4	3	3	3	3	4	1	4	3	3	3	2	4	59	38	3	2	2	2
0	295	1	1	30	0	0	0	200	1	3	4	4	3	3	4	2	3	4	4	3	3	3	4	4	1	4	4	4	4	4	4	4	4	4	4	4	2	4	4	4	2	4	3	74	39	1	4	3	1
0	296	0	0	22	0	0	0	17	2	1	3	4	3	2	3	3	4	3	4	4	1	3	2	4	2	4	2	3	2	4	3	3	2	3	3	4	1	3	3	3	4	3	4	57	39	2	3	1	1
0	297	0	1	20	0	0	0	14	2	4	4	4	4	4	4	3	3	4	1	4	3	3	4	4	1	4	4	4	4	4	4	4	4	4	4	4	4	4	4	3	1	4	1	75	35	3	1	1	2
0	298	0	1	30	0	0	0	9	1	2	3	4	4	4	3	4	3	3	3	3	3	3	4	4	2	3	3	4	3	3	3	4	3	3	3	4	2	4	3	4	3	3	3	67	37	3	1	1	1
0	299	1	1	20	0	0	0	8	1	3	4	3	3	3	2	2	2	3	3	1	1	2	3	4	2	4	4	4	3	4	4	3	3	3	3	3	3	4	3	4	2	3	2	65	27	2	2	3	1
0	300	1	1	20	0	0	0	14	2	2	3	4	3	3	3	4	4	4	2	3	4	4	3	3	2	3	3	4	3	4	4	4	4	3	2	4	3	3	4	3	3	3	2	63	40	1	3	3	1
0	301	0	1	18	0	0	0	8	3	2	4	4	2	2	4	4	3	4	4	4	4	3	4	3	2	2	3	4	4	3	4	4	2	3	3	3	1	3	3	2	3	3	4	58	44	3	2	1	3
0	302	1	1	20	1	0	0	6	2	3	1	2	1	4	4	3	3	2	2	2	3	2	3	4	1	3	4	4	4	4	4	4	3	4	4	3	2	3	3	3	2	4	3	61	34	3	1	1	3
0	303	0	1	20	0	0	0	13	2	2	4	3	3	3	3	3	3	3	3	4	3	4	4	4	2	3	3	3	4	3	4	4	4	4	3	3	1	3	3	3	3	3	4	64	40	2	1	1	1
0	304	0	0	22	0	1	0	12	1	2	4	4	4	4	2	2	3	3	4	3	2	2	3	4	2	4	4	3	4	4	4	4	3	4	4	4	2	4	4	4	3	3	3	73	34	3	1	1	3
0	305	1	0	22	0	0	1	12	1	2	3	4	3	4	3	2	4	4	3	3	3	3	4	4	2	3	3	4	4	4	3	4	3	3	3	3	1	3	4	4	3	3	4	67	38	3	3	2	2
0	306	0	1	31	0	0	1	10	2	1	4	3	3	3	4	2	4	4	4	4	3	3	3	4	2	2	4	4	3	3	4	4	2	2	4	3	1	4	4	3	4	3	4	62	43	3	1	1	2
0	307	1	0	27	1	0	0	24	2	3	4	4	4	4	2	3	2	3	3	2	3	2	3	4	3	3	3	3	3	3	3	3	3	3	4	4	4	3	2	3	2	2	1	63	28	2	3	2	2
0	308	1	1	27	1	0	0	12	2	3	4	3	2	3	2	1	2	2	3	2	2	3	3	3	2	3	2	2	3	3	2	3	3	3	2	3	3	3	3	3	2	3	2	54	26	1	3	3	1
0	309	0	0	26	0	1	0	345	3	2	4	4	4	3	4	1	3	4	4	4	3	3	4	3	2	2	3	4	3	4	3	4	3	3	3	4	2	4	4	2	3	3	3	65	38	2	3	1	1
0	310	0	1	29	1	0	0	25	2	2	3	3	3	3	3	3	3	4	3	4	3	3	4	3	2	3	4	4	4	4	4	4	3	3	3	3	2	2	3	3	3	3	3	62	39	3	1	1	2
0	311	1	0	39	1	0	0	15	4	3	3	3	2	3	3	2	2	3	2	2	2	3	2	2	3	3	2	3	3	3	3	3	3	3	2	3	3	3	3	1	2	2	2	50	28	1	4	1	1
0	312	0	1	22	0	0	0	10	2	3	4	4	4	3	3	3	4	4	2	3	3	4	4	4	1	3	3	4	4	4	3	4	4	4	3	4	3	3	3	3	2	4	2	69	37	3	2	1	1
0	313	1	1	21	0	0	0	10	2	2	3	4	4	4	3	3	4	2	1	2	4	4	4	3	2	4	3	4	3	2	3	3	3	2	2	4	4	4	2	3	3	3	1	61	33	2	2	2	1
0	314	0	1	25	1	0	0	25	2	3	3	3	3	2	2	2	3	3	3	3	4	3	4	4	2	2	3	4	3	4	3	3	3	3	3	4	4	4	4	3	2	3	1	62	32	3	1	1	1
0	315	1	0	19	0	0	0	10	2	3	2	3	3	3	3	3	3	4	3	3	4	2	2	2	2	3	3	3	3	3	3	3	2	4	3	2	2	3	3	3	2	3	3	53	36	2	3	2	1
0	316	1	1	20	0	0	0	17	2	2	3	3	2	2	2	3	4	3	4	3	4	3	3	3	3	2	2	3	4	4	3	3	2	3	3	4	2	2	2	3	3	2	3	53	37	1	4	4	1
0	317	0	1	20	0	0	0	13	2	4	3	4	4	4	2	1	4	3	4	4	3	3	3	3	2	4	2	3	4	1	3	2	2	4	3	4	1	4	3	3	1	3	4	60	35	3	1	1	1
0	318	1	0	21	1	0	0	19	1	3	4	3	3	3	1	1	1	1	1	1	1	2	3	3	2	3	3	4	3	4	4	3	3	2	3	3	1	3	3	4	2	3	4	60	22	3	1	1	2
0	319	0	0	44	0	0	1	8	2	3	4	3	3	2	2	1	1	3	2	2	1	1	3	2	2	3	3	3	2	3	2	2	2	2	3	3	2	3	2	3	2	3	3	51	23	3	2	1	1
0	320	0	1	19	0	0	0	9	2	3	4	4	3	4	3	1	2	3	2	3	2	2	3	4	2	3	2	3	2	1	3	3	2	3	3	3	3	3	4	3	2	3	2	57	28	3	2	1	2
1	1	1	1	19	0	0	0	10	3	3	4	3	3	1	1	1	2	2	3	1	1	1	2	3	4	3	2	2	2	3	2	2	2	3	2	4	2	1	1	2	2	1	3	45	20	1	2	3	1
1	2	0	0	29	0	0	0	10	1	3	4	4	4	4	3	4	4	3	2	2	4	4	4	4	1	4	4	4	4	4	4	4	4	3	4	4	2	4	4	4	2	4	3	75	39	4	1	1	4
1	3	1	1	46	0	0	0	28	2	3	4	3	3	3	2	2	2	3	2	3	3	2	4	4	2	3	4	4	3	4	3	4	4	3	3	3	3	2	2	3	2	3	2	63	29	3	2	2	2
1	4	0	1	21	1	0	0	13	1	1	4	4	2	4	1	1	4	1	4	3	2	4	3	2	1	4	4	1	1	3	1	4	1	1	4	4	1	1	1	4	4	4	4	52	33	1	2	1	1
1	5	1	1	19	1	0	0	15	1	2	3	4	3	4	3	4	3	4	3	4	3	4	3	3	1	3	3	3	3	3	3	3	3	3	3	3	2	4	3	4	3	4	3	61	41	1	2	2	1
1	6	1	1	23	0	0	0	15	3	1	4	4	3	3	4	3	4	4	4	4	3	4	3	4	3	3	3	3	4	3	4	4	2	3	3	3	1	3	4	2	4	2	4	61	44	1	4	2	1
1	7	1	1	36	1	0	0	8	1	2	4	4	4	4	3	2	3	3	3	2	2	3	4	3	1	4	4	4	4	4	4	4	4	4	4	4	3	4	3	4	3	4	2	74	34	2	2	3	1
1	8	0	0	20	1	0	0	12	1	3	3	3	3	3	3	2	3	3	2	3	3	2	3	3	2	3	3	3	3	3	4	3	3	3	3	3	3	3	3	4	2	3	2	58	32	3	1	1	3
1	9	0	1	20	0	0	0	12	3	2	4	3	2	2	3	3	3	4	4	3	3	4	2	2	2	3	3	3	3	2	4	2	3	3	3	3	2	2	3	2	3	3	3	50	40	3	2	1	3
1	10	0	1	21	0	0	0	12	2	2	3	3	2	2	2	3	3	3	3	2	3	3	3	3	2	3	3	4	2	4	3	3	2	3	3	3	2	3	2	3	3	3	3	54	34	3	2	1	1
1	11	1	1	20	0	0	0	10	2	2	3	3	3	3	3	3	3	3	3	3	3	3	3	3	3	3	3	3	3	3	3	3	3	3	3	3	2	3	3	3	3	2	3	57	35	2	3	2	2
1	12	0	1	22	1	0	0	11	1	3	4	4	3	3	4	3	3	3	3	3	4	3	2	3	2	3	3	2	2	3	4	3	2	2	2	3	2	3	2	4	2	3	3	53	38	3	1	2	2
1	13	1	1	19	0	0	0	9	3	2	3	3	3	3	3	3	3	3	3	3	2	3	2	3	3	3	2	3	3	3	3	3	2	3	2	3	1	3	3	2	3	2	4	52	35	2	2	2	1
1	14	0	1	19	1	0	0	11	3	2	3	2	3	3	4	2	2	3	3	3	2	4	4	3	3	2	3	4	4	3	4	3	3	3	3	3	1	2	2	2	3	2	4	55	36	2	2	1	1
1	15	0	1	18	1	0	0	15	3	4	4	3	4	4	4	1	3	4	1	4	4	4	4	4	1	2	4	4	4	4	4	4	3	4	4	4	4	2	3	2	1	4	1	67	35	3	1	1	1
1	16	1	1	19	0	0	0	12	2	2	3	3	3	3	2	4	3	2	3	4	3	2	4	4	2	3	3	3	4	3	3	3	3	3	3	3	3	3	3	3	3	3	2	60	34	1	3	4	1
1	17	1	1	18	1	0	0	12	3	3	4	4	3	2	3	3	3	3	2	3	3	3	2	2	3	3	2	3	3	3	3	3	2	1	2	3	2	3	3	2	2	2	3	50	33	1	4	1	1
1	18	1	0	21	1	0	0	12	2	1	4	4	3	4	4	1	3	2	3	3	2	3	4	4	1	3	4	4	4	3	4	4	4	4	4	4	2	3	3	3	4	4	3	70	36	2	2	2	2
1	19	1	1	19	0	0	0	14	3	2	3	3	2	2	3	2	3	3	4	2	2	3	4	2	2	2	3	4	3	4	3	3	1	2	3	4	1	3	3	2	3	3	4	53	35	1	3	2	1
1	20	1	1	19	0	0	0	16	2	3	3	4	3	3	2	3	3	3	2	3	3	3	4	3	3	3	3	4	3	3	3	4	4	3	3	3	3	4	3	3	2	2	2	63	31	1	3	3	1
1	21	1	1	20	1	0	0	31	2	1	4	3	3	3	2	3	3	2	3	2	2	3	4	4	2	3	3	4	4	3	4	4	3	3	3	3	3	3	3	3	4	3	2	63	33	1	3	1	1
1	22	1	1	21	0	0	0	14	1	2	3	3	3	2	2	2	3	2	3	3	3	3	3	3	2	3	3	3	3	3	3	3	3	3	3	3	2	2	3	4	3	3	3	56	33	2	3	1	1
1	23	1	1	19	0	0	0	27	1	2	4	4	3	3	4	3	4	4	4	4	4	3	4	4	1	4	4	4	4	4	4	4	3	4	4	4	1	4	4	4	3	4	4	73	45	1	4	2	1
1	24	0	1	19	1	0	0	28	3	1	4	3	3	3	3	3	4	3	3	3	4	4	4	4	3	3	3	4	4	4	4	4	4	4	4	3	1	3	2	2	4	2	4	65	41	3	2	1	3
1	25	1	1	18	0	0	0	11	3	2	2	2	1	2	3	3	3	3	4	3	2	2	3	3	2	2	2	3	3	3	3	3	3	2	2	3	1	2	3	2	3	3	4	46	36	2	3	3	1
1	26	0	1	18	1	0	0	41	2	2	3	3	3	3	3	2	2	2	3	2	3	3	4	3	2	3	3	4	3	3	4	3	3	3	3	4	3	4	2	3	3	3	2	60	32	3	1	1	1
1	27	1	1	29	0	0	0	13	2	4	3	3	2	2	3	3	4	3	1	3	3	3	2	3	2	3	3	2	2	3	3	2	2	3	3	3	4	3	3	3	1	3	1	50	31	2	3	1	2
1	28	1	1	18	0	0	0	11	1	2	3	4	3	4	3	4	4	4	4	4	4	4	4	4	1	4	4	4	4	4	4	4	4	4	4	3	1	4	4	4	3	4	4	73	46	1	3	2	1
1	29	1	1	21	1	0	0	16	2	3	4	4	3	3	2	2	2	3	2	2	2	2	3	3	2	2	3	3	4	3	4	4	3	3	3	2	2	3	3	3	2	3	3	59	29	2	2	1	1
1	30	0	1	20	1	0	0	18	2	2	4	2	2	3	3	4	3	4	4	4	4	3	4	2	2	3	3	3	3	4	3	3	3	3	3	4	1	3	2	3	3	3	4	57	42	3	1	1	1
1	31	0	0	19	1	0	0	14	2	1	4	4	4	4	4	3	3	4	4	4	3	3	4	4	2	3	3	4	4	4	4	4	4	4	4	4	2	4	4	3	4	3	3	73	42	3	1	1	2
1	32	0	1	18	1	0	0	30	3	2	4	2	1	1	3	1	3	3	3	2	1	2	4	3	1	2	2	4	3	3	3	3	2	2	2	3	1	1	3	2	3	4	4	47	32	3	1	1	1
1	33	1	1	18	0	0	0	12	2	3	3	3	2	3	3	2	3	3	3	3	4	4	2	3	3	3	2	3	4	4	3	3	3	4	3	3	2	3	3	3	2	2	3	57	35	1	4	4	1
1	34	1	1	20	0	0	0	17	1	2	3	4	4	3	3	4	3	3	4	2	3	4	3	3	2	4	4	4	3	4	3	4	2	4	3	4	1	3	3	4	3	3	4	66	39	2	3	2	1
1	35	1	1	20	0	0	0	38	2	1	3	3	2	2	4	3	3	2	4	3	3	4	3	4	3	4	4	4	4	4	4	3	4	4	4	4	1	3	4	3	4	2	4	66	40	1	4	3	1
1	36	1	1	20	1	0	0	14	1	4	4	3	1	1	1	1	3	1	3	1	1	1	4	4	4	4	4	4	4	4	4	4	4	4	4	4	3	2	1	4	1	1	2	64	20	1	4	1	1
1	37	1	1	23	1	0	0	12	2	2	4	4	4	4	3	3	4	3	3	3	3	3	4	3	2	3	3	3	4	3	3	3	3	4	3	4	2	4	3	3	3	3	3	66	37	1	4	1	1
1	38	0	1	19	1	0	0	15	3	2	2	3	3	3	3	4	3	3	2	2	3	4	2	2	3	3	2	3	2	2	3	3	2	3	3	3	2	3	3	2	3	2	3	49	35	1	2	1	1
1	39	0	1	19	1	0	0	9	2	3	3	3	2	3	1	2	2	2	2	2	2	2	3	2	3	3	2	3	2	3	2	3	2	3	2	3	2	2	3	3	2	2	3	50	24	3	1	1	1
1	40	0	1	19	1	0	0	18	1	3	4	4	4	4	3	4	2	4	4	4	4	3	4	4	2	4	4	4	4	3	4	4	3	3	4	3	1	3	4	4	2	3	4	71	41	3	1	1	1
1	41	0	1	24	1	0	0	1076	2	2	3	3	4	3	3	2	3	3	4	3	3	3	2	3	2	3	3	4	3	3	4	3	2	4	3	4	2	3	4	3	3	3	3	60	37	2	3	1	1
1	42	1	1	21	1	0	0	13	3	1	4	3	3	4	4	4	4	4	3	4	3	4	4	3	1	4	3	4	4	4	4	3	3	3	3	2	1	4	4	2	4	4	4	64	46	1	4	3	1
1	43	1	1	31	0	0	1	13	1	1	3	3	3	3	3	2	3	3	3	3	3	2	3	3	2	3	3	3	3	4	3	3	3	3	3	3	1	3	3	4	4	3	4	59	36	3	2	2	3
1	44	1	1	26	1	0	0	12	2	2	3	3	3	2	4	4	4	3	3	4	4	4	3	2	2	2	3	3	3	4	3	3	3	3	2	3	2	3	3	3	3	3	3	54	42	2	4	4	1
1	45	0	1	37	0	0	1	14	1	2	4	3	3	3	3	3	3	3	4	3	3	3	4	3	3	3	2	3	3	3	3	2	2	2	2	4	1	3	3	4	3	2	4	56	37	3	1	1	2
1	46	0	1	24	1	0	1	93	2	2	3	4	2	2	3	2	2	1	3	2	2	2	4	4	3	3	4	4	4	4	4	4	3	3	3	4	3	3	1	3	3	2	2	62	28	3	1	1	3
1	47	1	1	38	1	0	1	18	3	3	4	4	2	3	3	2	4	4	2	2	4	2	4	3	2	3	2	4	2	4	4	4	2	2	2	3	3	3	3	2	2	3	2	56	34	1	4	1	1
1	48	0	1	55	0	0	1	15	1	2	3	3	3	3	4	2	3	4	3	3	3	3	4	4	2	4	4	4	4	4	4	4	4	4	4	3	1	3	3	4	3	3	4	69	39	3	1	1	2
1	49	0	1	18	0	0	0	9	2	3	4	3	3	4	3	3	4	3	3	3	4	3	3	3	2	3	2	3	3	3	4	2	3	2	2	3	2	3	3	3	2	3	3	55	38	3	1	1	1
1	50	0	1	47	0	0	1	13	1	1	3	4	4	4	4	2	3	3	3	3	2	2	4	3	1	4	3	4	4	4	3	4	4	3	3	4	1	3	3	4	4	4	4	69	37	3	1	1	3
1	51	0	0	26	1	0	1	10	1	2	4	4	4	4	4	4	4	4	3	4	3	2	3	3	3	4	2	4	4	4	4	4	4	4	2	3	2	4	4	4	3	2	3	69	40	4	1	1	3
1	52	0	1	31	0	0	1	9	1	1	3	3	3	3	1	1	1	3	3	2	1	1	4	4	1	4	3	4	4	3	2	3	3	3	3	3	2	3	2	4	4	4	3	62	26	3	1	1	3
1	53	1	1	19	0	0	0	16	3	1	3	4	2	4	4	3	4	3	4	4	3	4	3	3	2	2	3	4	3	4	4	4	3	3	3	3	2	4	2	2	4	3	3	59	43	2	3	2	1
1	54	1	1	39	1	0	1	28	1	2	4	4	4	4	4	2	3	3	3	3	2	3	4	3	2	4	3	4	4	4	4	4	4	3	3	4	2	4	3	4	3	3	3	71	36	1	3	4	1
1	55	0	1	33	1	0	0	15	1	3	3	3	2	3	3	3	2	3	3	2	3	2	4	3	3	3	3	4	3	3	3	3	3	3	3	3	2	3	3	4	2	2	3	59	31	3	1	1	1
1	56	1	1	32	0	0	1	7	1	4	4	4	3	4	4	3	3	2	3	4	1	4	4	4	1	4	4	4	4	4	4	4	4	4	4	4	2	4	4	4	1	4	3	75	36	1	4	1	3
1	57	0	0	34	1	0	1	41	1	1	4	4	4	4	1	2	1	3	1	1	3	2	4	4	3	4	4	4	3	4	4	3	4	4	4	3	4	1	2	4	4	2	1	68	25	3	1	1	4
1	58	1	1	39	1	0	0	20	3	4	4	4	4	4	2	1	2	3	1	1	3	2	3	3	2	3	2	3	3	3	4	3	3	3	2	3	4	4	4	2	1	3	1	60	24	1	3	2	1
1	59	1	1	19	1	0	0	14	1	1	3	4	3	2	4	3	2	4	3	4	3	3	3	4	1	4	4	4	3	4	4	4	3	3	3	3	2	3	1	4	4	4	3	62	41	2	3	3	1
1	60	0	1	18	0	0	0	14	2	2	4	2	3	4	2	3	3	4	4	2	2	3	3	2	2	3	3	3	3	3	4	4	3	4	4	3	2	4	3	3	3	3	3	61	36	3	1	1	2
1	61	1	1	18	1	0	0	17	2	1	4	4	4	4	4	3	3	4	4	4	2	4	2	4	3	2	3	3	4	4	4	4	2	4	3	3	1	4	3	3	4	2	4	64	42	1	4	2	1
1	62	1	1	19	0	0	0	13	1	1	4	4	2	2	4	3	4	4	4	3	3	4	3	3	1	3	3	4	4	4	4	4	2	3	3	3	1	3	3	4	4	4	4	61	45	1	4	2	1
1	63	0	1	22	1	0	0	14	2	4	3	4	4	4	3	3	4	3	4	2	2	3	4	4	3	4	4	4	4	4	4	4	4	4	4	3	2	2	3	3	1	2	3	70	34	2	3	1	2
1	64	0	1	19	0	0	0	12	2	2	4	4	3	3	3	1	1	1	2	2	2	2	3	3	2	3	2	3	4	3	4	3	3	3	2	3	2	4	3	3	3	3	3	59	27	3	1	1	2
1	65	0	0	20	1	0	0	26	2	3	3	4	2	3	2	2	4	4	4	4	3	2	3	3	2	3	4	4	2	4	2	3	4	4	4	4	2	4	4	3	2	3	3	65	35	1	2	1	2
1	66	0	1	19	1	0	0	18	1	3	4	4	4	4	2	3	3	3	2	2	3	3	4	4	2	4	3	4	4	3	3	3	3	4	4	4	4	3	3	4	2	3	1	70	30	3	2	1	2
1	67	0	1	21	0	0	0	10	2	2	4	4	3	3	3	3	4	4	2	3	3	3	3	4	3	3	3	4	4	3	4	4	3	3	3	3	2	3	3	3	3	2	3	63	37	3	2	1	2
1	68	1	1	22	0	0	0	15	3	4	4	4	4	4	3	3	3	3	1	2	3	3	3	4	4	3	2	1	2	4	3	4	1	4	2	4	4	4	4	2	1	1	1	60	27	2	3	3	1
1	69	0	1	20	1	0	0	16	1	3	3	4	4	3	3	1	3	4	3	4	4	3	4	3	1	4	4	3	4	3	4	3	3	3	3	3	1	3	3	4	2	4	4	64	39	2	2	1	2
1	70	0	1	18	1	0	0	14	2	2	3	3	2	2	2	2	3	3	4	2	2	2	3	3	2	3	3	3	3	3	3	3	2	3	3	2	1	2	2	3	3	3	4	51	33	2	2	1	3
1	71	1	1	20	1	0	0	12	1	2	3	4	3	2	4	2	2	3	3	2	3	2	4	4	1	4	3	3	3	3	4	2	3	3	3	3	2	3	3	4	3	4	3	60	35	2	3	3	1
1	72	0	1	19	1	0	0	16	1	4	3	4	4	4	4	4	4	4	4	4	4	4	4	4	1	4	4	4	4	4	4	4	4	4	4	4	1	4	4	4	1	4	4	75	45	3	1	1	1
1	73	0	1	26	1	0	0	10	1	3	4	4	3	3	2	1	2	2	3	2	1	1	1	3	3	4	2	3	4	2	4	2	2	3	2	4	3	3	3	4	2	2	2	56	24	3	1	1	1
1	74	1	0	20	0	0	0	84	1	2	4	4	4	2	1	2	2	2	3	3	3	2	3	3	3	4	2	3	3	3	3	3	2	2	2	4	1	2	1	4	3	2	4	55	30	1	2	3	1
1	75	0	1	20	0	0	0	17	2	3	4	4	2	3	3	2	3	3	2	2	4	2	2	2	2	3	2	3	3	3	3	3	1	1	1	2	3	3	1	3	2	3	2	46	31	3	1	1	1
1	76	1	1	18	0	0	0	15	2	3	4	4	2	2	3	2	4	3	3	4	4	3	4	4	1	2	2	4	4	4	4	4	4	4	4	4	2	3	3	3	2	4	3	65	39	1	3	2	1
1	77	0	1	29	0	0	0	11	1	4	4	4	4	4	4	4	4	4	4	4	4	4	4	4	1	4	4	4	4	4	4	4	4	4	4	4	4	4	4	4	1	4	1	76	42	1	3	2	1
1	78	0	1	19	1	0	0	11	1	2	3	4	4	3	4	2	4	4	4	3	3	2	3	3	3	4	4	4	4	4	4	4	2	3	3	3	1	3	3	4	3	2	4	65	39	3	1	1	1
1	79	1	1	20	1	0	0	46	1	2	4	4	4	4	4	2	3	4	4	4	4	4	4	3	1	4	3	4	4	4	4	4	3	4	4	4	2	4	4	4	3	4	3	73	43	1	3	2	1
1	80	1	1	34	1	0	0	33	2	3	4	3	3	4	3	3	3	3	4	4	3	3	4	3	2	1	3	3	4	4	4	2	2	3	3	4	2	4	4	3	2	3	3	61	38	2	3	1	1
1	81	0	1	18	0	0	0	18	2	2	4	4	3	3	2	2	3	4	2	3	2	2	3	3	1	1	3	4	4	4	4	4	3	4	3	4	2	4	2	3	3	4	3	63	34	3	1	1	1
1	82	0	1	20	1	0	0	20	2	2	3	3	3	4	3	3	4	3	3	3	3	3	2	2	2	3	3	3	3	3	4	2	2	3	3	3	1	4	3	3	3	3	4	55	39	3	2	1	2
1	83	0	1	22	1	0	0	27	2	2	3	3	3	3	2	3	4	3	3	2	3	2	2	4	2	3	4	4	4	3	4	4	4	3	3	3	2	3	3	3	3	3	3	62	35	3	1	1	1
1	84	1	1	18	1	0	0	30	2	3	3	3	3	3	3	2	4	3	3	2	2	2	3	4	3	2	3	4	3	4	3	4	4	4	3	4	3	3	3	3	2	2	2	63	30	2	2	2	1
1	85	0	1	21	1	0	0	7	2	2	4	3	3	3	2	3	4	2	2	3	4	4	3	2	3	3	3	3	3	3	3	4	3	2	3	3	2	3	3	3	3	2	3	57	35	3	2	2	3
1	86	1	1	21	1	0	0	18	2	2	4	4	4	4	4	4	3	4	4	2	3	4	4	4	4	4	4	4	4	4	4	4	4	4	4	4	1	4	4	3	3	1	4	75	40	1	4	2	1
1	87	1	1	20	0	0	0	17	1	2	4	3	3	3	4	4	2	4	1	2	2	3	4	3	1	3	3	4	4	4	4	4	4	3	3	3	2	4	2	4	3	4	3	65	36	2	3	2	1
1	88	1	1	20	1	0	0	10	3	4	4	3	3	2	3	3	2	2	3	2	3	3	3	2	3	3	2	3	3	3	3	3	3	3	3	3	3	3	3	2	1	2	2	54	29	1	3	4	2
1	89	0	1	18	0	0	0	40	2	2	3	4	2	2	4	2	3	4	3	3	2	3	3	3	2	3	2	3	3	3	3	3	2	2	2	3	2	3	2	3	3	3	3	51	36	3	2	1	2
1	90	1	1	21	1	0	0	14	3	1	3	2	3	2	2	4	3	3	3	3	2	2	2	3	2	3	4	3	4	3	3	3	3	4	3	2	2	4	4	2	4	3	3	57	35	1	4	1	1
1	91	1	1	26	0	0	0	15	2	2	4	4	4	4	4	2	4	4	3	3	4	3	3	3	1	3	3	3	3	3	3	3	2	3	3	3	1	4	4	3	3	4	4	62	41	1	4	3	1
1	92	1	1	21	0	0	0	15	2	3	3	4	2	4	3	4	3	3	3	4	3	3	3	2	2	2	2	3	4	4	3	3	2	3	2	3	2	3	3	3	2	3	3	55	37	2	2	2	2
1	93	1	1	23	1	0	0	10	1	1	4	4	4	4	4	3	4	3	4	4	4	4	4	4	1	4	4	4	4	4	4	4	4	4	4	3	4	3	3	4	4	4	1	73	43	2	3	3	1
1	94	1	1	23	1	0	0	26	1	3	4	3	2	3	2	2	2	3	3	3	2	2	4	4	3	4	4	4	4	4	4	4	4	4	4	3	2	4	2	4	2	2	3	69	30	1	4	1	1
1	95	1	1	20	0	0	0	30	2	2	4	4	4	4	4	4	4	4	3	3	4	4	4	4	3	4	3	4	4	4	4	4	3	4	4	4	2	4	4	3	3	2	3	73	42	1	4	2	1
1	96	0	1	22	1	0	0	21	2	2	4	4	3	3	4	4	4	4	4	4	4	4	3	3	2	3	3	4	4	4	4	4	3	3	3	3	1	3	3	3	3	3	4	63	46	3	1	1	3
1	97	0	1	19	1	0	0	24	3	3	2	4	4	4	3	3	4	4	4	4	3	3	4	3	3	2	2	2	3	3	3	2	2	3	2	3	4	3	3	2	2	2	1	53	36	3	2	1	1
1	98	1	1	26	1	0	0	20	4	3	4	3	3	3	3	4	4	4	3	4	4	3	3	3	4	3	3	3	2	4	2	3	2	2	3	3	2	2	2	1	2	1	3	52	37	1	3	1	1
1	99	1	1	24	0	0	0	49	1	3	4	4	4	4	4	3	3	4	3	3	3	4	4	4	1	4	3	4	4	4	4	4	3	3	3	4	2	4	3	4	2	4	3	71	40	2	3	3	1
1	100	1	1	20	0	0	0	11	3	4	4	3	2	2	3	2	3	3	3	2	3	2	4	3	3	2	3	3	3	3	3	4	3	3	3	3	2	3	2	2	1	2	3	55	30	2	3	3	1
1	101	0	0	18	1	0	0	10	4	2	2	3	3	4	3	2	2	3	3	2	4	2	3	2	2	3	3	3	4	3	3	4	2	4	3	3	2	3	3	1	3	3	3	56	33	3	2	1	2
1	102	0	1	26	0	0	1	21	2	2	2	2	2	3	2	3	3	3	2	3	4	3	3	2	2	2	3	2	4	4	3	3	2	2	3	3	2	3	3	3	3	3	3	51	35	3	3	1	1
1	103	1	1	29	1	0	1	12	1	1	3	3	2	2	3	3	3	3	4	3	3	3	3	2	1	3	3	3	3	3	3	3	2	3	3	3	1	3	3	4	4	4	4	54	40	1	4	3	1
1	104	1	1	36	1	0	1	14	1	1	4	4	3	3	2	3	3	4	4	3	2	2	3	3	2	3	2	3	2	3	3	3	2	3	2	3	2	3	3	4	4	3	3	56	36	2	3	3	1
1	105	1	1	19	1	0	0	9	3	4	4	3	2	2	4	2	3	4	3	3	2	3	4	3	2	3	2	4	3	3	3	3	2	2	2	4	2	3	4	2	1	3	3	55	34	2	2	3	1
1	106	1	0	23	0	0	0	12	2	1	3	4	2	2	2	2	3	2	3	2	2	2	3	3	2	3	3	3	3	4	4	3	2	3	3	2	1	2	3	3	4	3	4	54	33	2	2	3	1
1	107	1	0	28	1	0	0	12	3	3	3	3	2	2	3	2	2	2	3	3	3	1	3	2	2	3	3	3	4	4	3	4	3	3	3	3	2	2	2	2	2	3	3	54	30	2	2	3	1
1	108	0	0	23	1	0	0	13	2	2	4	3	4	4	3	3	4	4	4	4	4	3	3	3	2	3	4	4	3	4	4	4	4	4	4	4	2	4	4	3	3	3	3	70	42	2	3	3	1
1	109	0	0	19	1	0	0	16	3	3	4	4	3	4	1	2	3	3	1	3	4	3	4	3	2	3	3	3	3	4	3	2	3	4	4	3	3	4	4	2	2	3	2	64	30	2	2	3	2
1	110	0	1	25	0	0	1	9	2	1	3	3	3	3	3	2	3	3	3	3	3	3	3	4	2	4	4	4	3	3	4	3	3	3	3	3	2	3	3	3	4	3	3	61	37	3	2	1	2
1	111	1	0	36	1	0	0	9	1	4	4	4	4	4	3	2	3	3	3	3	3	2	3	2	2	3	3	3	3	2	4	3	2	2	3	3	2	3	3	4	1	3	3	58	33	2	2	2	2
1	112	1	1	23	0	0	0	15	3	3	3	2	2	2	1	3	4	3	2	4	3	4	4	4	1	2	3	4	4	4	4	4	4	4	3	2	3	2	3	2	2	4	2	58	36	2	3	3	1
1	113	0	1	24	0	0	0	8	2	2	3	4	4	3	2	3	3	2	2	2	2	3	2	2	3	4	3	3	3	3	4	4	3	2	1	3	2	3	3	3	3	2	3	56	31	3	1	2	3
1	114	1	1	27	1	0	0	12	1	2	3	4	3	3	3	4	4	3	3	3	4	4	4	4	1	4	4	4	4	4	4	4	4	4	4	3	1	3	4	4	3	4	4	71	43	1	4	1	1
1	115	1	0	30	0	0	0	12	2	3	3	2	3	3	2	3	2	2	2	3	3	3	2	3	2	2	3	3	3	3	3	3	3	3	3	3	2	3	2	3	2	3	3	53	31	2	3	3	1
1	116	1	1	26	1	0	1	16	3	3	2	3	3	3	3	2	3	3	1	1	1	2	3	2	2	2	2	3	2	3	3	3	3	2	2	3	1	3	2	2	2	3	4	48	28	2	2	2	1
1	117	1	1	20	1	0	0	22	3	2	4	3	2	2	1	2	2	2	3	2	3	3	3	3	3	3	3	3	3	2	2	2	3	2	2	3	2	2	3	2	3	2	3	50	28	1	3	3	1
1	118	1	1	29	0	0	0	10	2	2	3	3	2	2	2	3	3	2	4	3	3	3	3	3	1	3	3	3	3	3	3	3	3	3	3	3	1	3	3	3	3	4	4	55	37	2	2	1	1
1	119	0	1	24	1	0	0	9	2	1	2	4	3	3	4	4	3	3	3	3	4	4	3	3	2	3	3	3	3	3	3	3	3	4	4	3	3	3	3	3	4	3	2	59	40	2	3	3	2
1	120	0	1	38	0	0	0	8	1	2	3	3	3	3	3	3	3	3	3	2	3	3	4	3	2	3	3	3	4	4	4	4	3	3	3	3	2	3	3	4	3	3	3	62	36	3	1	1	1
1	121	1	0	20	1	0	0	31	2	2	2	3	3	2	3	3	3	2	3	2	2	3	3	2	3	3	3	3	3	3	3	3	3	3	3	2	2	2	3	3	3	2	3	52	32	2	1	1	2
1	122	0	1	24	1	0	0	11	2	1	3	3	4	4	3	3	4	3	3	3	3	4	3	3	2	4	3	4	3	3	3	3	3	2	3	4	1	3	2	3	4	3	4	60	40	3	1	1	2
1	123	0	1	21	1	0	0	6	2	3	3	3	2	2	2	3	3	3	2	3	3	3	2	2	2	3	2	2	2	2	4	3	2	2	3	3	2	4	4	3	2	3	3	49	34	2	3	2	2
1	124	0	1	23	0	0	0	28	2	2	4	4	3	4	4	3	3	4	3	3	3	3	4	3	2	3	3	4	4	4	4	4	3	3	3	4	2	3	3	3	3	3	3	66	39	3	2	1	2
1	125	1	1	19	0	0	0	16	1	2	4	4	3	4	3	3	3	3	3	3	3	4	4	4	1	3	3	4	4	3	4	4	3	4	3	3	2	4	3	4	3	4	3	68	39	2	3	2	1
1	126	1	0	30	1	0	0	10	2	2	2	3	3	3	2	2	2	2	2	2	2	2	2	3	2	2	3	3	3	3	3	2	3	3	3	3	3	3	3	3	3	3	2	53	27	1	3	2	1
1	127	0	0	18	1	0	0	13	2	2	3	3	3	3	3	2	3	3	3	3	3	3	3	3	2	3	3	3	3	3	3	3	3	3	3	3	3	3	3	3	3	3	2	57	34	3	1	1	1
1	128	0	1	33	0	0	1	11	1	2	4	4	4	4	2	2	3	3	3	3	3	3	4	3	2	3	3	3	3	2	3	2	3	3	3	3	2	3	3	4	3	3	3	61	34	3	1	1	1
1	129	1	1	21	1	0	0	13	3	2	3	4	2	3	2	2	3	2	2	4	2	2	2	2	2	3	1	4	1	3	2	3	1	1	4	3	2	3	3	2	3	3	3	48	30	1	3	3	1
1	130	0	1	45	1	0	0	18	3	4	3	4	3	3	4	3	3	4	4	4	2	3	4	3	1	3	3	4	3	3	3	3	2	2	2	4	1	2	3	2	1	4	4	56	39	3	1	1	1
1	131	1	0	22	1	0	0	16	2	3	3	3	4	3	2	2	2	3	4	3	3	2	3	3	2	3	3	3	2	3	2	3	3	2	2	3	2	3	3	3	2	3	3	55	31	2	3	3	1
1	132	1	1	25	0	0	0	11	1	3	3	3	1	2	3	3	3	3	2	3	3	3	3	4	3	2	3	3	4	3	4	4	3	3	3	2	1	1	3	4	2	2	4	54	35	1	4	1	1
1	133	1	0	25	1	0	0	21	1	2	3	2	2	2	2	2	2	2	2	2	3	2	3	3	2	2	3	3	2	3	2	3	2	2	3	2	3	3	3	4	3	3	2	50	27	2	3	1	1
1	134	1	1	20	1	0	0	11	2	2	4	3	3	3	4	2	3	3	3	3	2	3	4	4	2	3	3	4	4	4	4	4	4	3	3	4	1	2	2	3	3	3	4	64	37	1	3	3	1
1	135	0	1	35	0	0	1	10	2	3	3	3	3	3	2	3	3	3	2	2	3	3	3	2	2	3	3	3	3	3	4	3	3	3	3	3	3	3	3	3	2	3	2	56	32	3	1	1	3
1	136	1	1	18	0	0	0	13	1	2	3	3	3	3	4	4	4	4	4	4	4	4	4	3	1	4	3	4	4	2	4	2	2	2	3	4	1	3	3	4	3	4	4	59	47	1	4	3	1
1	137	1	1	22	1	0	0	20	2	2	3	4	4	4	4	4	4	4	3	4	4	4	3	3	2	3	3	3	3	3	3	3	2	2	3	4	2	4	4	3	3	3	3	61	43	1	3	1	1
1	138	0	1	57	1	0	1	8	1	3	4	4	3	3	3	3	3	3	3	3	3	3	3	3	2	3	3	3	3	3	3	3	3	2	3	4	1	4	4	4	2	3	4	62	36	3	1	1	2
1	139	0	1	21	0	0	0	9	3	3	3	2	3	3	3	4	4	4	3	3	3	2	3	3	3	3	2	3	3	3	3	3	3	3	2	3	4	4	3	2	2	2	1	54	34	2	2	1	2
1	140	0	0	29	0	0	0	8	2	1	3	3	3	4	3	3	2	4	4	3	4	4	4	4	2	2	3	3	3	4	3	3	4	4	4	3	1	3	3	3	4	3	4	63	41	3	1	1	1
1	141	1	1	24	0	0	0	10	2	1	3	3	3	3	3	4	3	3	3	3	3	4	4	3	2	3	3	4	3	3	3	4	3	3	3	3	1	3	3	3	4	3	4	60	40	2	3	1	1
1	142	0	1	22	1	0	0	15	2	3	4	3	3	3	2	2	3	2	2	2	3	1	4	3	3	3	3	4	3	3	4	3	3	3	3	3	2	3	3	3	2	2	3	60	28	3	1	1	3
1	143	1	1	23	0	0	0	13	1	2	3	3	3	3	3	3	3	4	3	3	3	4	3	4	2	3	3	3	3	3	3	3	3	3	3	3	2	3	2	4	3	3	3	58	38	1	3	3	1
1	144	1	1	40	0	0	0	14	3	2	3	3	2	2	2	3	3	3	3	3	3	3	3	3	2	2	3	4	3	3	3	4	2	2	3	3	2	3	2	2	3	3	3	52	35	2	3	2	2
1	145	1	1	24	0	0	0	13	1	2	4	4	2	3	2	1	3	2	2	2	4	1	3	3	2	4	4	4	2	4	3	4	2	3	3	4	2	4	4	4	3	3	3	65	29	1	3	3	1
1	146	0	0	30	1	0	0	13	1	4	3	3	3	3	3	2	2	2	3	1	3	2	3	3	3	3	3	3	3	3	3	3	2	3	3	3	2	3	3	4	1	2	3	57	27	3	1	1	3
1	147	0	1	28	1	0	0	18	3	3	3	3	3	2	4	3	4	4	3	4	4	4	4	4	4	3	3	3	3	4	3	4	3	4	4	3	2	3	4	2	2	1	3	62	39	3	1	1	3
1	148	1	0	24	1	0	0	19	1	2	4	4	3	3	1	2	3	4	2	2	3	2	3	4	2	3	3	4	4	3	4	4	4	4	4	2	3	2	2	4	3	3	2	64	31	2	2	2	2
1	149	0	1	20	0	0	0	13	2	1	3	4	3	3	4	3	3	3	3	4	3	3	3	2	1	3	2	3	3	4	3	3	2	2	2	4	1	3	2	3	4	4	4	54	41	3	2	2	2
1	150	0	1	23	1	0	0	12	1	1	2	3	2	2	3	4	4	4	3	2	4	3	4	3	2	2	3	4	3	4	3	4	4	3	3	3	2	3	3	4	4	3	3	59	40	3	1	1	2
1	151	0	0	23	0	0	0	13	1	3	4	4	3	3	2	2	2	2	2	2	2	2	3	3	3	2	3	3	2	3	3	3	2	2	2	2	3	3	3	4	2	2	2	54	25	2	1	1	1
1	152	0	1	23	1	0	0	11	1	2	3	2	2	2	2	2	2	2	4	2	2	2	4	4	4	2	3	3	2	3	2	3	2	3	3	3	2	3	2	4	3	1	3	53	27	3	1	1	1
1	153	0	1	20	0	0	0	15	1	2	3	4	4	4	4	3	3	3	4	4	3	2	3	4	1	4	3	4	4	3	4	4	3	3	4	3	2	3	3	4	3	4	3	67	40	2	3	1	2
1	154	1	0	19	0	0	0	16	2	2	3	3	3	2	2	3	3	3	3	2	3	2	2	3	2	2	2	2	2	3	2	3	2	3	2	3	3	3	2	3	3	3	2	48	31	2	3	3	1
1	155	0	0	20	1	0	0	8	2	2	4	4	4	4	4	2	3	3	4	2	4	2	3	3	2	3	4	4	4	4	4	4	4	4	4	2	2	3	1	3	3	3	3	66	37	2	3	3	2
1	156	1	0	19	0	0	0	15	2	3	3	4	3	2	1	1	2	2	2	2	2	2	1	2	3	3	2	3	2	3	2	4	1	2	2	2	3	2	3	3	2	2	2	47	22	2	3	3	1
1	157	0	1	23	0	0	0	60	2	3	3	3	3	3	3	1	3	4	4	3	3	2	3	3	2	3	3	2	2	3	4	4	3	3	3	3	2	3	3	3	2	3	3	56	35	3	1	1	1
1	158	1	1	26	1	0	0	22	2	3	3	4	4	3	3	2	1	4	3	3	4	4	3	2	2	4	2	2	4	3	4	3	3	3	2	3	2	3	3	3	2	3	3	57	36	1	2	2	1
1	159	0	1	18	1	0	0	16	2	3	3	4	3	3	3	2	3	2	3	2	4	3	3	4	2	2	2	3	3	3	4	4	3	3	3	3	2	3	3	3	2	3	3	58	34	3	2	3	3
1	160	0	0	19	0	0	0	10	2	4	4	3	3	3	2	2	4	2	2	1	4	2	3	3	4	3	3	3	2	3	4	4	3	3	3	3	4	3	3	3	1	1	1	58	26	3	2	1	3
1	161	0	1	20	1	0	0	25	2	2	3	3	3	4	4	3	4	4	3	4	4	3	3	4	2	3	3	3	3	4	4	4	3	4	4	4	1	3	3	3	3	3	4	64	43	4	1	1	3
1	162	0	0	21	1	0	0	15	3	2	3	3	3	2	1	1	2	2	4	2	1	1	2	1	4	1	1	1	1	1	1	1	1	1	1	2	1	1	1	2	3	1	4	29	23	2	3	1	2
1	163	1	1	20	1	0	0	16	1	2	4	4	3	3	2	3	3	3	2	4	3	4	4	4	1	4	4	4	4	3	4	3	4	4	4	3	1	3	3	4	3	4	4	69	39	2	3	3	1
1	164	1	1	26	0	0	0	49	2	3	3	3	3	3	2	2	2	2	2	2	2	2	3	3	3	3	3	3	2	3	2	3	2	3	3	2	3	3	3	3	2	2	2	54	24	1	3	1	1
1	165	1	0	31	1	0	1	9	1	2	4	4	4	4	2	2	4	2	3	2	4	1	4	3	1	4	3	4	4	3	4	4	2	2	3	4	1	4	2	4	3	4	4	66	35	1	4	3	1
1	166	1	1	45	0	0	0	15	1	2	2	4	4	4	4	2	4	4	4	4	3	2	2	4	1	4	4	4	3	3	4	4	4	4	4	4	1	4	4	4	3	4	4	70	42	1	4	4	1
1	167	0	1	25	0	0	0	8	1	2	3	3	3	3	3	2	2	3	3	2	2	2	3	3	2	4	4	4	3	3	3	3	3	3	3	3	2	3	2	4	3	3	3	60	31	2	2	2	2
1	168	0	1	22	0	0	0	15	3	1	2	2	2	2	3	2	3	3	3	4	3	3	3	4	3	2	2	3	2	3	2	3	3	4	3	2	1	2	3	2	4	2	4	49	36	2	3	1	1
1	169	0	0	19	0	0	0	16	1	2	4	4	2	4	3	2	3	4	3	3	4	3	4	4	2	4	3	4	3	4	4	4	4	4	3	4	2	4	4	4	3	3	3	71	38	3	1	1	1
1	170	0	1	25	1	0	0	19	1	2	4	4	4	2	3	3	4	4	4	3	4	4	4	4	4	4	4	4	4	2	4	3	4	4	4	4	1	3	3	4	3	1	4	69	41	4	1	1	3
1	171	1	1	25	0	0	0	18	1	2	4	3	2	4	4	2	3	3	3	3	3	3	3	2	1	3	3	4	3	3	4	3	3	2	3	3	1	3	2	4	3	4	4	57	39	1	4	3	1
1	172	1	1	21	0	0	0	11	2	2	3	3	3	3	3	3	3	3	2	2	3	3	3	3	2	3	3	3	2	3	3	3	3	2	3	3	2	3	3	3	3	3	3	55	34	3	2	1	1
1	173	1	1	40	0	0	1	9	2	2	3	3	3	3	3	2	3	3	3	2	3	2	4	4	1	3	3	3	3	3	3	3	3	3	3	3	1	2	2	3	3	4	4	57	35	2	3	2	1
1	174	0	0	25	1	0	0	15	2	3	3	3	2	3	3	2	3	3	4	3	3	3	3	3	2	3	3	3	4	3	3	3	3	3	3	3	3	4	4	3	2	3	2	59	34	3	1	1	1
1	175	1	0	20	1	0	0	20	2	3	4	3	3	4	2	2	4	3	3	3	4	1	3	4	4	2	4	4	4	3	3	3	2	3	2	2	2	4	4	3	2	1	3	61	31	1	3	4	1
1	176	0	0	39	1	0	1	20	1	4	4	3	3	2	3	3	2	2	3	1	3	2	4	4	4	3	3	4	3	3	2	3	2	3	2	4	4	2	3	4	1	1	1	59	24	3	2	1	2
1	177	0	1	23	1	0	0	25	2	2	3	3	3	3	3	2	2	3	3	2	2	3	4	3	1	4	2	3	3	2	3	4	2	2	2	3	2	3	2	3	3	4	3	54	33	2	1	1	1
1	178	0	0	27	1	0	0	17	3	2	4	3	2	2	1	2	2	2	3	3	3	4	3	4	2	2	2	1	2	3	4	3	3	3	2	3	2	2	3	2	3	3	3	49	33	3	2	1	1
1	179	1	0	19	0	0	0	23	3	3	4	3	2	2	3	3	4	3	3	3	4	3	4	3	2	3	3	4	4	4	4	4	3	3	3	3	2	4	4	2	2	3	3	62	38	1	3	1	2
1	180	0	1	25	1	0	0	248	2	2	3	2	2	3	1	4	4	2	3	3	2	4	2	3	1	3	3	4	2	4	1	3	2	4	3	3	2	3	4	3	3	4	3	56	34	3	2	1	2
1	181	1	0	32	1	0	0	11	3	2	3	2	2	3	2	2	2	2	2	1	3	1	3	4	2	2	3	3	3	4	3	3	3	3	2	3	3	2	2	2	3	3	2	52	26	2	2	2	1
1	182	0	0	20	1	0	0	17	1	4	3	4	2	2	1	1	3	1	2	2	2	1	3	1	2	4	4	2	2	3	3	3	2	4	4	2	3	4	4	4	1	3	2	57	22	3	2	1	2
1	183	1	1	24	1	0	0	18	3	1	2	2	1	1	3	3	4	3	4	4	3	3	3	4	2	2	3	3	3	3	2	4	3	3	3	2	1	2	3	2	4	3	4	49	40	2	3	2	1
1	184	1	0	27	0	0	0	9	1	2	4	4	4	3	2	2	3	3	3	3	2	1	4	4	2	4	3	4	4	3	3	3	3	4	3	4	3	3	3	4	3	3	2	68	30	2	2	2	2
1	185	1	1	50	1	0	1	11	2	1	1	3	3	3	3	3	3	3	3	3	2	2	3	3	2	3	3	3	3	3	3	3	3	3	3	3	2	2	3	3	4	3	3	54	35	2	3	1	1
1	186	0	0	34	0	0	1	9	1	3	3	3	2	2	1	2	2	1	2	2	3	2	2	2	3	2	1	2	2	3	1	2	1	1	1	3	3	3	2	4	2	2	2	41	22	2	1	1	1
1	187	1	1	23	1	0	0	10	1	2	3	2	3	3	3	2	2	2	2	2	3	2	2	2	3	3	3	3	3	3	3	3	3	3	3	3	3	3	3	4	3	2	2	55	28	1	3	3	1
1	188	0	0	29	1	0	0	21	3	2	2	2	2	2	3	4	4	4	3	4	4	3	2	3	2	2	1	2	1	3	2	3	1	3	1	2	2	2	2	2	3	3	3	38	40	3	1	1	2
1	189	0	0	24	1	0	0	23	1	2	4	2	2	3	2	2	4	3	4	2	2	2	3	2	3	2	2	4	2	4	3	3	4	2	2	4	1	2	2	4	3	2	4	53	33	3	3	1	1
1	190	1	1	31	1	0	0	26	2	3	3	4	4	4	2	1	4	2	4	2	3	3	3	3	1	4	3	4	3	4	4	1	4	4	3	3	2	4	4	3	2	4	3	65	34	1	3	2	1
1	191	0	1	20	0	0	0	14	2	2	3	3	3	2	2	2	3	3	4	3	3	3	3	3	2	3	3	3	4	3	4	3	3	3	3	3	2	2	3	3	3	3	3	56	36	3	2	1	1
1	192	1	1	18	1	0	0	6	2	4	4	4	2	2	3	2	4	3	2	2	3	3	3	2	3	2	3	3	3	3	3	3	3	3	3	3	3	3	3	3	1	2	2	55	30	2	2	3	2
1	193	1	0	22	1	0	0	10	3	3	3	2	2	2	1	2	3	3	2	3	3	3	2	3	3	2	2	2	3	2	3	3	3	2	2	3	3	2	2	2	2	2	2	44	29	2	3	3	1
1	194	1	1	28	1	0	0	24	2	3	4	4	3	3	2	1	3	3	2	1	2	1	4	4	4	4	4	4	4	4	4	4	4	4	4	2	2	2	2	3	2	1	3	67	25	2	2	2	2
1	195	1	1	22	1	0	0	11	2	1	4	4	4	3	3	3	3	3	4	3	3	3	3	2	2	3	3	3	3	3	4	3	3	3	2	3	1	4	4	3	4	3	4	60	40	1	3	3	1
1	196	1	0	28	1	0	0	18	1	3	3	3	3	3	3	2	2	3	3	2	2	2	3	4	2	3	3	4	4	4	4	4	3	3	3	4	2	3	3	4	2	3	3	64	31	3	2	1	1
1	197	0	1	24	1	0	0	12	4	4	3	3	3	3	2	2	3	3	4	3	3	3	3	3	3	1	3	1	2	3	2	3	3	2	3	3	1	2	2	1	1	2	4	47	32	3	1	1	1
1	198	0	1	26	1	0	0	16	3	2	3	3	2	2	4	3	3	3	1	4	2	2	3	2	4	2	3	3	3	3	4	2	2	3	3	4	2	2	3	2	3	1	3	50	33	2	2	1	2
1	199	1	1	38	1	0	0	23	3	2	3	3	3	3	3	3	2	2	3	3	2	2	2	3	1	3	3	2	2	4	2	3	2	1	1	3	2	3	3	2	3	4	3	49	32	1	2	3	3
1	200	0	0	28	0	0	0	12	3	2	3	3	3	3	3	3	4	3	3	2	3	3	2	2	2	3	2	3	3	3	3	3	2	2	2	3	2	2	2	2	3	3	3	48	36	3	1	1	1
1	201	0	1	20	0	0	0	18	1	4	3	4	3	4	1	1	1	2	1	3	3	2	4	4	1	4	4	4	4	3	4	4	4	3	4	3	4	4	4	4	1	4	1	71	24	3	1	1	1
1	202	0	1	20	0	0	0	61	2	2	3	2	3	4	2	3	3	2	2	1	3	2	3	4	2	3	3	4	4	4	3	4	3	3	3	3	2	3	3	3	3	3	3	62	30	3	2	1	1
1	203	1	0	26	1	0	0	19	1	3	3	3	2	2	4	4	4	4	4	4	3	3	2	2	3	3	3	4	3	4	3	4	2	3	3	2	1	3	3	4	2	2	4	55	41	1	4	3	2
[truncated: 65 more columns]
